# Supplementary material for: Risk factors and control of Opisthorchis viverrini in the Lower Mekong Basin: A systematic review
Source: PLoS Negl Trop Dis. 2025 Dec 11;19(12):e0013790. doi: 10.1371/journal.pntd.0013790 (PMC12698015; doi:10.1371/journal.pntd.0013790)
Supplement: S7 Table — (XLSX) [file pntd.0013790.s007.xlsx]

## Sheet: Exclusions and reasons
Title	Year	Journal	Volume	Issue	Authors	Screening stage	Quality assessment tool	Reason	Search
Activity of tribendimidine and praziquantel combination therapy against the liver fluke Opisthorchis viverrini in vitro and in vivo	2013	J Helminthol	87	2	Keiser, J. and Adelfio, R. and Vargas, M. and Odermatt, P. and Tesana, S.	Abstract	N/A	Lab-based	Original/updated search
Association of Chronic Opisthorchis Infestation and Microbiota Alteration on Tumorigenesis in Cholangiocarcinoma	2020	Clin Transl Gastroenterol	12	1	Ketpueak, T. and Thiennimitr, P. and Apaijai, N. and Chattipakorn, S. C. and Chattipakorn, N.	Abstract	N/A	Lab-based	Original/updated search
Biological variation within Opisthorchis viverrini sensu lato in Thailand and Lao PDR	2009	J Parasitol	95	6	Laoprom, N. and Saijuntha, W. and Sithithaworn, P. and Wongkham, S. and Laha, T. and Ando, K. and Andrews, R. H. and Petney, T. N.	Abstract	N/A	Lab-based	Original/updated search
Current assessment of the systematics and population genetics of Opisthorchis viverrini sensu lato (Trematoda: Opisthorchiidae) and its first intermediate host Bithynia siamensis sensu lato (Gastropoda: Bithyniidae) in Thailand and Southeast Asia	2022	Infect Genet Evol	97		Saijuntha, W. and Andrews, R. H. and Sithithaworn, P. and Petney, T. N.	Abstract	N/A	Lab-based	Original/updated search
Evaluation of a short term effect of praziquantel treatment in opisthorchiasis-induced hepatobiliary inflammation by urinary 8-oxodG	2019	Acta Trop	189		Wangboon, C. and Worasith, C. and Thanan, R. and Eamudomkarn, C. and Techasen, A. and Sithithaworn, J. and Loilome, W. and Chamadol, N. and Pinlaor, S. and Jumnainsong, A. and Yongvanit, P. and Khuntikeo, N. and Bethony, J. M. and Sithithaworn, P.	Abstract	N/A	Lab-based	Original/updated search
Experimental and modelling investigations of Opisthorchis viverrini miracidia transmission over time and across temperatures: implications for control	2017	Int J Parasitol	47	5	Echaubard, P. and Leon, T. and Suwanatrai, K. and Chaiyos, J. and Kim, C. S. and Mallory, F. F. and Kaewkes, S. and Spear, R. C. and Sripa, B.	Abstract	N/A	Lab-based	Original/updated search
Exploring the role of macrophages in determining the pathogenesis of liver fluke infection	2022	Parasitology	149	10	Quinteros, S.L.; O'Brien, B.; Donnelly, S.	Abstract	N/A	Lab-based	Original/updated search
Genetic variation at three enzyme loci within a Thailand population of Opisthorchis viverrini	2008	Parasitol Res	103	6	Saijuntha, W. and Sithithaworn, P. and Wongkham, S. and Laha, T. and Satrawaha, R. and Chilton, N. B. and Petney, T. N. and Andrews, R. H.	Abstract	N/A	Lab-based	Original/updated search
Genetic variation in Opisthorchis viverrini (Trematoda: Opisthorchiidae) from northeast Thailand and Laos PDR based on random amplified polymorphic DNA analyses	2007	Parasitol Res	100	3	Sithithaworn, P. and Nuchjungreed, C. and Srisawangwong, T. and Ando, K. and Petney, T. N. and Chilton, N. B. and Andrews, R. H.	Abstract	N/A	Lab-based	Original/updated search
Inflammatory cell responses in biliary mucosa during Opisthorchis viverrini infection: Insights into susceptibility differences among hosts.	2023	Open veterinary journal	13	9	Thongrin, Theerayut; Suyapoh, Watcharapol; Wendo, WoroDanur; Tangkawattana, Prasarn; Sukon, Peerapol; Salao, Kanin; Suttiprapa, Sutas; Saichua, Prasert; Tangkawatana, Sirikachorn	Abstract	N/A	Lab-based	Original/updated search
Inflammatory responses to Opisthorchis viverrini infection in animal models: A comparison between susceptible and nonsusceptible hosts in different anatomical locations.	2024	Open veterinary journal	14	2	Tangkawattana, Sirikachorn; Suyapoh, Watcharapol; Thongrin, Theerayut; Wendo, Woro Danur; Salao, Kanin; Suttiprapa, Sutas; Saichua, Prasert; Tangkawattana, Prasarn	Abstract	N/A	Lab-based	Original/updated search
Intron Regions as Genetic Markers for Population Genetic Investigations of Opisthorchis viverrini sensu lato and Clonorchis sinensis.	2023	Animals : an open access journal from MDPI	13	20	Tantrawatpan, Chairat; Maleewong, Wanchai; Thanchomnang, Tongjit; Pilap, Warayutt; Agatsuma, Takeshi; Andrews, Ross H.; Sithithaworn, Paiboon; Saijuntha, Weerachai	Abstract	N/A	Lab-based	Original/updated search
Mismatch Repair Deficiency Is a Prognostic Factor Predicting Good Survival of Opisthorchis viverrini-Associated Cholangiocarcinoma at Early Cancer Stage.	2023	Cancers	15	19	Khuntikeo, Natcha; Padthaisong, Sureerat; Loilome, Watcharin; Klanrit, Poramate; Ratchatapusit, Soontaree; Techasen, Anchalee; Jareanrat, Apiwat; Thanasukarn, Vasin; Srisuk, Tharatip; Luvira, Vor; Chindaprasirt, Jarin; Sa-Ngiamwibool, Prakasit; Aphivatanasiri, Chaiwat; Intarawichian, Piyapharom; Koonmee, Supinda; Prajumwongs, Piya; Titapun, Attapol	Abstract	N/A	Lab-based	Original/updated search
Molecular identification of Opisthorchis viverrini among the northeastern Cambodian population by internal transcribed spacer 2 based polymerase chain reaction	2023	Tropical biomedicine	40	4	La, N.; Leng, M.; Arunsan, P.; Pechdee, P.; Boonsuya, A.; Thanchonnang, C.; Rattanapitoon, N. K.; Rattanapitoon, S. K.	Abstract	N/A	Lab-based	Original/updated search
Neutrophils form extracellular traps in response to Opisthorchis viverrini crude antigens, which are elevated in neutrophils from opisthorchiasis patients with hepatobiliary abnormalities	2023	Biology Open	12	8	Watakulsin, K.; Chuenchom, C.; Thapphan, C.; Thai, T.D.; Chareonsudjai, S.; Faksri, K.; Suttiprapa, S.; Tangkawatana, S.; Sripa, B.; Edwards, S.W.; Salao, K.	Abstract	N/A	Lab-based	Original/updated search
Repeated exposure to Opisthorchis viverrini and treatment with the antihelminthic Praziquantel lacks carcinogenic potential	1992	Carcinogenesis	13	2	Thamavit, W. and Moore, M. A. and Ruchirawat, S. and Ito, N.	Abstract	N/A	Lab-based	Original/updated search
Small extracellular vesicles but not microvesicles from Opisthorchis viverrini promote cell proliferation in human cholangiocytes	2023	bioRxiv			Chaiyadet, Sujittra; Sotillo, Javier; Smout, Michael; Cooper, Martha; Doolan, Denise L.; Waardenberg, Ashley; Eichenberger, Ramon M.; Field, Matt; Brindley, Paul J.; Laha, Thewarach; Loukas, Alex	Abstract	N/A	Lab-based	Original/updated search
The tumorigenic liver fluke Opisthorchis viverrini--multiple pathways to cancer	2012	Trends Parasitol	28	10	Sripa, B. and Brindley, P. J. and Mulvenna, J. and Laha, T. and Smout, M. J. and Mairiang, E. and Bethony, J. M. and Loukas, A.	Abstract	N/A	Lab-based	Original/updated search
Urinary Metabolic Profiling of Liver Fluke-Induced Cholangiocarcinoma-A Follow-Up Study.	2023	Journal of clinical and experimental hepatology	13	2	Alsaleh, Munirah; Sithithaworn, Paiboon; Khuntikeo, Narong; Loilome, Watcharin; Yongvanit, Puangrat; Hughes, Thomas; O'Connor, Thomas; Andrews, Ross H.; Wadsworth, Christopher A.; Williams, Roger; Koomson, Larry; Cox, Isobel Jane; Holmes, Elaine; Taylor-Robinson, Simon D.	Abstract	N/A	Lab-based	Original/updated search
Cross-sectional patterns of hepatobiliary abnormalities and possible precursor conditions of cholangiocarcinoma associated with Opisthorchis viverrini infection in humans	1996	Am J Trop Med Hyg	55	3	Elkins, D. B. and Mairiang, E. and Sithithaworn, P. and Mairiang, P. and Chaiyakum, J. and Chamadol, N. and Loapaiboon, V. and Haswell-Elkins, M. R.	Abstract	N/A	Lab-based	Original/updated search
Emergence of Opisthorchis viverrini cercariae from naturally infected Bithynia (Digoniostoma) siamensis goniomphalos	2005	Southeast Asian J Trop Med Public Health	36		Phongsasakulchoti, P. and Sri-aroon, P. and Kerdpuech, Y.	Abstract	N/A	Lab-based	Original/updated search
Opisthorchis viverrini and Haplorchis taichui: development of a multiplex PCR assay for their detection and differentiation using specific primers derived from HAT-RAPD	2012	Exp Parasitol	132	2	Wongsawad, C. and Wongsawad, P.	Abstract	N/A	Lab-based	Original/updated search
Clinical helminthiases in Thailand border regions show elevated prevalence levels using qPCR diagnostics combined with traditional microscopic methods	2020	Parasites & vectors	13	1	Adisakwattana, P. and Yoonuan, T. and Phuphisut, O. and Poodeepiyasawat, A. and Homsuwan, N. and Gordon, C. A. and McManus, D. P. and Atkinson, L. E. and Mousley, A. and Gobert, G. N.	Abstract	N/A	Lab-based	Original/updated search
Human liver fluke Opisthorchis viverrini (Trematoda, Opisthorchiidae) in Central Myanmar: New records of adults and metacercariae identified by morphology and molecular analysis	2018	Acta Trop	185		Sanpool, O. and Aung, W. P. P. and Rodpai, R. and Maleewong, W. and Intapan, P. M.	Abstract	N/A	Lab-based	Original/updated search
Changes to the life cycle of liver flukes: dams, roads, and ponds	2012	Lancet Infect Dis	12	8	Sithithaworn, P. and Ziegler, A. D. and Grundy-Warr, C. and Andrews, R. H. and Petney, T. N.	Abstract	N/A	No abstract	Original/updated search
Control of Opisthorchis viverrini cercariae using the copepod Mesocyclops leuckarti	1992	Southeast Asian J Trop Med Public Health	23	2	Intapan, P. and Kaewkes, S. and Maleewong, W.	Abstract	N/A	No abstract	Original/updated search
Discovery of human opisthorchiasis: a mysterious history	2012	Parasitol Int	61	1	Sripa, B. and Nawa, Y. and Sithithaworn, P. and Andrews, R. and Brindley, P. J.	Abstract	N/A	No abstract	Original/updated search
Endemicity of Opisthorchis viverrini liver flukes, Vietnam, 2011-2012	2014	Emerg Infect Dis	20	1	Vo The, Dung and Waikagul, J. and Thanh, B. N. and Vo, D. T. and Nguyen, D. N. and Murrell, K. D.	Abstract	N/A	No abstract	Original/updated search
Human liver flukes in China and ASEAN: Time to fight together	2019	PLoS Negl Trop Dis	13	4	Qian, M. B. and Zhou, X. N.	Abstract	N/A	No abstract	Original/updated search
Opisthorchis viverrini and clonorchis sinensis	2012	IARC Monographs on the Evaluation of Carcinogenic Risks to Humans	100		IARC Working Group on the Evaluation of Carcinogenic Risks to Humans	Abstract	N/A	No abstract	Original/updated search
Tribendimidine: an alternative anthelmintic for liver flukes?	2011	Lancet Infect Dis	11	2	Sripa, B. and Hong, S. T.	Abstract	N/A	No abstract	Original/updated search
Health behavior associated with Opisthorchis viverrini infection in Khukan District, Si Sa Ket Province, Thailand	2004	N/A			Nithikethkul, C. and Wichmann, O. and Polseela, P. and Wongsawad, C. and Akarachantachote, N. and Wananpinyosheep, S. and Boonprakob, M.	Abstract	N/A	Non-peer-reviewed	Original/updated search
Prevalence of Intestinal Parasite and Self-Prevention Behaviors of Villagers in a Rural Village After Opisthorchis viverrini Control Program, Mahasarakam Province Thailand	2012	Update in Infectious Diseases			Wiwanitkit, Viroj and Chunhapran, Puangpen and Suwansaksri, Jamsai	Abstract	N/A	Non-peer-reviewed	Original/updated search
Tetraspanins from the liver fluke Opisthorchis viverrini stimulate cholangiocyte migration and inflammatory cytokine production.	2023	Folia parasitologica	70		Ruangsuwast, Apisit; Smout, Michael J.; Brindley, Paul J.; Loukas, Alex; Laha, Thewarach; Chaiyadet, Sujittra	Abstract	N/A	Non-peer-reviewed	Original/updated search
Accuracy of a new rapid diagnostic test for urinary antigen detection and assessment of drug treatment in opisthorchiasis.	2023	Infectious diseases of poverty	12	1	Worasith, Chanika; Sithithaworn, Jiraporn; Wongphutorn, Phattharaphon; Homwong, Chutima; Khongsukwiwat, Kanoknan; Techasen, Anchalee; Kopolrat, Kulthida Y.; Loilome, Watcharin; Namwat, Nisana; Thinkamrop, Bandit; Tawarungruang, Chaiwat; Titapun, Attapol; Laha, Thewarach; Andrews, Ross H.; Taylor-Robinson, Simon D.; Sithithaworn, Paiboon	Abstract	N/A	Not relevant	Original/updated search
Analysis of Risk Areas of Opisthorchis viverrini in Rural Communities by Using SUT-OV-001	2016	Journal of the Medical Association of Thailand = Chotmaihet thangphaet	99		Kaewpitoon, S. J. and Sawaspol, S. and Ph and ee, M. C. and Ph and ee, W. and Phanurak, W. and Rujirakul, R. and Wakkuwattapong, P. and Matrakool, L. and Tongtawee, T. and Panpimanmas, S. and Benjaoran, F. and Namvichaisirikul, N. and Jamkoa, D. and Joosiri, A. and Kaewpitoon, N.	Abstract	N/A	Not relevant	Original/updated search
Assessing the role of landscape connectivity on Opisthorchis viverrini transmission dynamics	2017	Parasitology International	66	4	Wang, Y. C. and Yuen, R. and Feng, C. C. and Sithithaworn, P. and Kim, I. H.	Abstract	N/A	Not relevant	Original/updated search
Association between Opisthorchis viverrini and Leptospira spp. infection in endemic Northeast Thailand	2017	Parasitol Int	66	4	Van, C. D. and Doungchawee, G. and Suttiprapa, S. and Arimatsu, Y. and Kaewkes, S. and Sripa, B.	Abstract	N/A	Not relevant	Original/updated search
Association between Opisthorchis viverrini Infection and Glomerular Disease in Thailand	2022	Am J Nephrol	53	2	Tonsawan, P. and Intarak, S. and Sripa, B. and Puapairoj, A. and Sripa, M. and Sithithaworn, P. and Anutrakulchai, S.	Abstract	N/A	Not relevant	Original/updated search
Automatic detection of Opisthorchis viverrini egg in stool examination using convolutional-based neural networks.	2024	PeerJ	12		Thanchomnang, Tongjit; Chaibutr, Natthanai; Maleewong, Wanchai; Janwan, Penchom	Abstract	N/A	Not relevant	Original/updated search
Cercarial emergence patterns for Opisthorchis viverrini sensu lato infecting Bithynia siamensis goniomphalos from Sakon Nakhon Province, Thailand	2016	Parasitology Research	115	9	Laoprom, N. and Kiatsopit, N. and Sithithaworn, P. and Kopolrat, K. and Namsanor, J. and Andrews, R. H. and Petney, T. N.	Abstract	N/A	Not relevant	Original/updated search
Co-infection with Opisthorchis viverrini and Haplorchis taichui detected by human fecal examination in Chomtong district, Chiang Mai Province, Thailand	2012	Parasitology International	61	1	Wongsawad, C. and Phalee, A. and Noikong, W. and Chuboon, S. and Nithikathkul, C.	Abstract	N/A	Not relevant	Original/updated search
Comparison of a Urine Antigen Assay and Multiple Examinations with the Formalin-Ethyl Acetate Concentration Technique for Diagnosis of Opisthorchiasis.	2023	The American journal of tropical medicine and hygiene	109	1	Worasith, Chanika; Techasen, Anchalee; Duenngai, Kunyarat; Intuyod, Kitti; Kopolrat, Kulthida Y.; Sithithaworn, Jiraporn; Loilome, Watcharin; Crellen, Thomas; Haswell, Melissa R.; Sithithaworn, Paiboon	Abstract	N/A	Not relevant	Original/updated search
Comparison of stool examination techniques to detect Opisthorchis viverrini in low intensity infection	2019	Acta Trop	191		Charoensuk, L. and Subrungruang, I. and Mungthin, M. and Pinlaor, S. and Suwannahitatorn, P.	Abstract	N/A	Not relevant	Original/updated search
Current prevalence and geographic distribution of helminth infections in the parasitic endemic areas of rural Northeastern Thailand.	2023	BMC public health	23	1	Martviset, Pongsakorn; Phadungsil, Wansika; Na-Bangchang, Kesara; Sungkhabut, Wiwat; Panupornpong, Tanutchamon; Prathaphan, Parisa; Torungkitmangmi, Nattaya; Chaimon, Salisa; Wangboon, Chompunoot; Jamklang, Mantana; Chumkiew, Sirilak; Watthanasiri, Pichanee; Geadkaew-Krenc, Amornrat; Grams, Rudi; Mungthin, Mathirut; Chantree, Pathanin	Abstract	N/A	Not relevant	Original/updated search
Current status of food-borne parasitic zoonoses in Laos	1991	The Southeast Asian Journal of Tropical Medicine and Public Health	22		Giboda, M.; Ditrich, O.; Scholz, T.; Viengsay, T.; Bouaphanh, S.	Abstract	N/A	Not relevant	Original/updated search
Dam Influences on Liver Fluke Transmission: Fish Infection and Human Fish Consumption Behavior	2016	Annals of the American Association of Geographers	106	4	Ong, X. Y. and Wang, Y. C. and Sithithaworn, P. and Grundy-Warr, C. and Pitaksakulrat, O.	Abstract	N/A	Not relevant	Original/updated search
Detection of a carcinogenic liver fluke among migrant workers by three coprological concentration methods	2017	Trop Biomed	34	4	Kaewpitoon, S. J. and Wakkhuwatapong, P. and Loyd, R. A. and Sangwalee, W. and Kujapun, J. and Norkaew, J. and Pontip, K. and Chuatanam, J. and Ponphimai, S. and Chavengkun, W. and Pothipim, M. and Padchasuwan, N. and Tongtawee, T. and Matrakool, L. and Panpimanmas, S. and Kaewpitoon, N.	Abstract	N/A	Not relevant	Original/updated search
Detection of Opisthorchis viverrini in experimentally infected bithynid snails and cyprinoid fishes by a PCR-based method	2003	Parasitology	126		Maleewong, W. and Intapan, P. M. and Wongkham, C. and Wongsaroj, T. and Kowsuwan, T. and Pumidonming, W. and Pongsaskulchoti, P. and Kitikoon, V.	Abstract	N/A	Not relevant	Original/updated search
Detection of Opisthorchis viverrini in infected bithynid snails by real-time fluorescence resonance energy transfer PCR-based method and melting curve analysis	2008	Parasitol Res	103	3	Intapan, P. M. and Thanchomnang, T. and Lulitanond, V. and Pongsaskulchoti, P. and Maleewong, W.	Abstract	N/A	Not relevant	Original/updated search
Detection of opportunistic and non-opportunistic intestinal parasites and liver flukes in HIV-positive and HIV-negative subjects	2005	Southeast Asian J Trop Med Public Health	36	4	Pinlaor, S. and Mootsikapun, P. and Pinlaor, P. and Pipitgool, V. and Tuangnadee, R.	Abstract	N/A	Not relevant	Original/updated search
Detection of Risk Groups for Carcinogenic Liver Fluke Infection by Verbal Screening Questionnaire Using a Mobile Application	2018	Asian Pac J Cancer Prev	19	7	Kaewpitoon, N. and Kaewpitoon, S. J. and Meererksom, T. and Chan-Aran, S. and Sangwalee, W. and Kujapun, J. and Norkaew, J. and Chuatanam, J. and Ponpimai, S. and Pothipim, M. and Padchasuwan, N. and Tongtawee, T. and Matrakool, L. and Panpimanmas, S. and Loyd, R. A. and Wakkhuwatthapong, P.	Abstract	N/A	Not relevant	Original/updated search
Detection of the Carcinogenic Liver Fluke Opisthorchis viverrini Using a Mini Parasep SF Faecal Parasite Concentrator	2016	Asian Pac J Cancer Prev	17	1	Kaewpitoon, S. J. and Rujirakul, R. and Tongtawee, T. and Matrakul, L. and Panpimanmas, S. and Wakkuwattapong, P. and Loyd, R. A. and Kaewpitoon, N.	Abstract	N/A	Not relevant	Original/updated search
Discovery of Opisthorchis viverrini metacercariae in freshwater fish in southern Cambodia	2009	Acta Tropica	111	2	Touch, S. and Komalamisra, C. and Radomyos, P. and Waikagul, J.	Abstract	N/A	Not relevant	Original/updated search
Exceptionally high prevalence of infection of Bithynia siamensis goniomphalos with Opisthorchis viverrini cercariae in different wetlands in Thailand and Lao PDR	2012	Am J Trop Med Hyg	86	3	Kiatsopit, N. and Sithithaworn, P. and Saijuntha, W. and Boonmars, T. and Tesana, S. and Sithithaworn, J. and Petney, T. N. and Andrews, R. H.	Abstract	N/A	Not relevant	Original/updated search
Helminth parasites of cats from the Vientiane province, Laos, as indicators of the occurrence of causative agents of human parasitoses	2003	Parasite	10	4	Scholz, T. and Uhlirova, M. and Ditrich, O.	Abstract	N/A	Not relevant	Original/updated search
High prevalence of opisthorchiasis in rural populations from Khammouane Province, central Lao PDR: serological screening using total IgG- and IgG4-based ELISA	2021	Transactions of The Royal Society of Tropical Medicine and Hygiene	115	12	Phupiewkham, W. and Rodpai, R. and Inthavongsack, S. and Laymanivong, S. and Thanchomnang, T. and Sadaow, L. and Boonroumkaew, P. and Sanpool, O. and Janwan, P. and Intapan, P. M. and Maleewong, W.	Abstract	N/A	Not relevant	Original/updated search
High prevalence of Opisthorchis viverrini infection in a riparian population in Takeo Province, Cambodia	2012	Korean J Parasitol	50	2	Yong, T. S. and Shin, E. H. and Chai, J. Y. and Sohn, W. M. and Eom, K. S. and Lee, D. M. and Park, K. and Jeoung, H. G. and Hoang, E. H. and Lee, Y. H. and Woo, H. J. and Lee, J. H. and Kang, S. I. and Cha, J. K. and Lee, K. H. and Yoon, C. H. and Sinuon, M. and Socheat, D.	Abstract	N/A	Not relevant	Original/updated search
Human Opisthorchis and Haplorchis infections in Laos	1991	Transactions of the Royal Society of Tropical Medicine and Hygiene	85	4	Giboda, M. and Ditrich, O. and Scholz, T. and Viengsay, T. and Bouaphanh, S.	Abstract	N/A	Not relevant	Original/updated search
Infection rate of Opisthorchis viverrini metacercariae in cyprinoid fish from the markets and its association to human opisthorchiasis in the local community in the Northeast Thailand	2022	Acta tropica	225		Charoensuk L, Ribas A, Chedtabud K, Prakobwong S	Abstract	N/A	Not relevant	Original/updated search
Intestinal helminth infections in HIV-infected patients in Savannakhet after establishment of an HIV registration network in Lao People's Democratic Republic	2019	Trop Med Health	47		Kaneshiro, Y. and Sourinphoumy, K. and Imaizumi, N. and Rasaphon, M. and Kuba-Miyara, M. and Sakihama, S. and Guerrero, C. L. H. and Nhativong, K. and Nonaka, D. and Pongvongsa, T. and Kobayashi, J. and Kounnavong, S. and Fukushima, T.	Abstract	N/A	Not relevant	Original/updated search
Intestinal parasitic infections and risk factors among the population in Cambodia	2022	Tropical Biomedicine	39	4	La, N.; Leng, M.; Rattanapitoon, K.; Pechdee, P.; Boonsuya, A.; Arunsan, P.; Rattanapitoon, S. K.	Abstract	N/A	Not relevant	Original/updated search
Investigation of possible alternate animal reservoir hosts of Opisthorchis viverrini	2021	Acta Tropica	217		Tangkawattana, S. and Sereerak, P. and Upontain, S. and Tangkawattana, P. and Sripa, B.	Abstract	N/A	Not relevant	Original/updated search
Investigation of Social Innovations for Handling Opisthorchis viverrini and Cholangiocarcinoma in Thailand's Highest-Risk Areas for Further Development of Successful Solution.	2024	Asian Pacific journal of cancer prevention : APJCP	25	8	Songserm, Nopparat; Srithongtham, Orathai; Thongchai, Comsun; Joomjee, Ratchanee; Sansiritawisuk, Getsara	Abstract	N/A	Not relevant	Original/updated search
Long-term Persistence of Opisthorchis viverrini Antigen in Urine: A Prospective Study in Northeast Thailand	2023	American Journal of Tropical Medicine and Hygiene	108	2	Worasith, C.; Wongphutorn, P.; Kopolrat, K.Y.; Homwong, C.; Techasen, A.; Thanan, R.; Wangboon, C.; Eamudomkarn, C.; Sithithaworn, J.; Crellen, T.; Sithithaworn, P.	Abstract	N/A	Not relevant	Original/updated search
Mixed infections with Opisthorchis viverrini and intestinal flukes in residents of Vientiane Municipality and Saravane Province in Laos	2005	Journal of Helminthology	79	3	Chai, J. Y. and Park, J. H. and Han, E. T. and Guk, S. M. and Shin, E. H. and Lin, A. and Kim, J. L. and Sohn, W. M. and Yong, T. S. and Eom, K. S. and Min, D. Y. and Hwang, E. H. and Phommmasack, B. and Insisiengmay, B. and Rim, H. J.	Abstract	N/A	Not relevant	Original/updated search
New locality record for Haplorchoides mehrai and possible interactions with Opisthorchis viverrini metacercariae in cyprinid fishes in Northeast Thailand	2017	Parasitology Research	116	2	Manpratum, Y. and Kaewkes, W. and Echaubard, P. and Sripa, B. and Kaewkes, S.	Abstract	N/A	Not relevant	Original/updated search
Opisthorchis viverrini infection in Thailand: symptoms and signs of infection-a population-based study	1994	Transactions of The Royal Society of Tropical Medicine and Hygiene	88	5	Pungpak, Swangjai; Chalermrut, Kobsiri; Harinasuta, Tranakchit; Viravan, Chaisin; Schelp, P.F.; Hempfling, Asel; Schlattmann, Peter; Bunnag, Danai	Abstract	N/A	Not relevant	Original/updated search
Opisthorchis viverrini: Implications of the systematics of first intermediate hosts, Bithynia snail species in Thailand and Lao PDR	2013	Infect Genet Evol	14		Kiatsopit, N. and Sithithaworn, P. and Saijuntha, W. and Petney, T. N. and Andrews, R. H.	Abstract	N/A	Not relevant	Original/updated search
Parasite surveys and environmental management for prevention of parasitic infection in cultivated Barbonymus gonionotus (Cyprinidae) in fishponds, in an opisthorchiasis endemic area of northeast Thailand	2014	Aquaculture	428-429		Tesana, S. and Thabsripair, P. and Suwannatrai, A. and Haruay, S. and Piratae, S. and Khampoosa, P. and Thammasiri, C. and Prasopdee, S. and Kulsantiwong, J. and Chalorkpunrut, P. and Jones, M. K.	Abstract	N/A	Not relevant	Original/updated search
People Participation Towards Opisthorchis viverrini Prevention and Control in Chaiyaphum Province, Northeastern Thailand.	2016	Asian Pac J Cancer Prev	17	1	Phongsiripapat, R.; Chimplee, K.; Rujirakul, R.; Kaewpitoon, S.; Keawpitoon, N.	Abstract	N/A	Not relevant	Original/updated search
Performance of Mini Parasep® SF stool concentrator kit, Kato-Katz, and formalin-ethyl acetate concentration methods for diagnosis of opisthorchiasis in Northeast Thailand	2022	Parasites and Vectors	15	1	Kopolrat, K.Y.; Singthong, S.; Khuntikeo, N.; Loilome, W.; Worasith, C.; Homwong, C.; Wangboon, C.; Yasaka, P.; Eamudomkarn, C.; Pitaksakulrat, O.; Tonkhamhak, K.; Paeyo, A.; Crellen, T.; Sithithaworn, J.; Sithithaworn, P.	Abstract	N/A	Not relevant	Original/updated search
Prevalence and Risk Factors of Intestinal Helminthiasis in Remote Mountainous Villages of Northern Lao PDR: A Cross-Sectional Study		Korean J Parasitol	59	2	Jin, H. and Ryu, K. and Lee, D. and Vonghachack, Y. and Choi, M. H. and Hong, S. T. and Song, H. B.	Abstract	N/A	Not relevant	Original/updated search
Prevalence of gastrointestinal helminth parasites of zoonotic significance in dogs and cats in lower Northern Thailand	2017	J Vet Med Sci	78	12	Pumidonming, W. and Salman, D. and Gronsang, D. and Abdelbaset, A. E. and Sangkaeo, K. and Kawazu, S. I. and Igarashi, M.	Abstract	N/A	Not relevant	Original/updated search
Prevalence of helminthic infections among inhabitants of Lao PDR	2014	Korean J Parasitol	52	1	Eom, K. S. and Yong, T. S. and Sohn, W. M. and Chai, J. Y. and Min, D. Y. and Rim, H. J. and Jeon, H. K. and Banouvong, V. and Insisiengmay, B. and Phommasack, B.	Abstract	N/A	Not relevant	Original/updated search
Prevalence of Opisthorchis viverrini infection and incidence of cholangiocarcinoma in Khon Kaen, Northeast Thailand	2004	Tropical Medicine & International Health	9	5	Sriamporn, S. and Pisani, P. and Pipitgool, V. and Suwanrungruang, K. and Kamsa-ard, S. and Parkin, D. M.	Abstract	N/A	Not relevant	Original/updated search
Prevalence of Opisthorchis viverrini infection in humans and fish in Kratie Province, Cambodia	2012	Acta Tropica	124	3	Sohn, W. M. and Yong, T. S. and Eom, K. S. and Pyo, K. H. and Lee, M. Y. and Lim, H. and Choe, S. and Jeong, H. G. and Sinuon, M. and Socheat, D. and Chai, J. Y.	Abstract	N/A	Not relevant	Original/updated search
Prevalence of Opisthorchis viverrini infection in the canine and feline hosts in three villages, Khon Kaen Province, northeastern Thailand	2010	The Southeast Asian journal of tropical medicine and public health	41	1	Enes, J. E. and Wages, A. J. and Malone, J. B. and Tesana, S.	Abstract	N/A	Not relevant	Original/updated search
Prevalence of OV Infection in Yasothon Province, Northeast Thailand	2012	Asian Pacific journal of cancer prevention: APJCP	13	7	Saengsawang, Phubet; Promthet, Supannee; Bradshaw, Peter	Abstract	N/A	Not relevant	Original/updated search
Reinfection by Opisthorchis Viverrini after Treatment with Praziquantel	2016	Asian Pac J Cancer Prev	17	2	Saengsawang, P. and Promthet, S. and Bradshaw, P.	Abstract	N/A	Not relevant	Original/updated search
Seasonal transmission of Opisthorchis viverrini sensu lato and a lecithodendriid trematode species in Bithynia siamensis goniomphalos snails in northeast Thailand	2015	Am J Trop Med Hyg	93	1	Namsanor, J. and Sithithaworn, P. and Kopolrat, K. and Kiatsopit, N. and Pitaksakulrat, O. and Tesana, S. and Andrews, R. H. and Petney, T. N.	Abstract	N/A	Not relevant	Original/updated search
The Battle of Worldviews: A Case Study of Liver Fluke Infection in Khon Kaen, Thailand	2017	J Evid Based Complementary Altern Med	22	4	Samiphak, S. and Syme, S. L.	Abstract	N/A	Not relevant	Original/updated search
Update on the risk factors for opisthorchiasis and cholangiocarcinoma in Thailand	2023	Parasites, hosts and diseases	61	4	Prasopdee, S.; Rojthongpond, T.; Chitkoolsamphan, Y.; Pholhelm, M.; Yusuk, S.; Pattaraarchachai, J.; Butthongkomvong, K.; Kulsantiwong, J.; Phanaksri, T.; Kunjantarachot, A.; Tesana, S.; Sathavornmanee, T.; Thitapakorn, V.	Abstract	N/A	Not relevant	Original/updated search
Carcinogenic Liver Fluke and Others Contaminated in Pickled Fish of Northeastern Thailand	2017	Asian Pac J Cancer Prev	18	2	Aukkanimart, R.; Boonmars, T.; Sriraj, P.; Sripan, P.; Songsri, J.; Ratanasuwan, P.; Laummaunwai, P.; Suwanantrai, A.; Aunpromma, S.; Khueangchaingkhwang, S.; Pumhirunroj, B.; Artchayasawat, A.; Khuntikeo, N.; Loilome, W.; Namwat, N.; Yongvanit, P.; Boonjaraspinyo, S.	Abstract	N/A	Not relevant	Original/updated search
Masculinity and misinformation: Social dynamics of liver fluke infection risk in Thailand	2021	Parasitology International	84		Wang, Y. C. and Grundy-Warr, C. and Namsanor, J. and Kenney-Lazar, M. and Tang, C. J. Y. and Goh, L. Y. W. and Chong, Y. C. and Sithithaworn, P. and Ngonkum, S. and Khuntikeo, N.	Abstract	N/A	Not relevant	Original/updated search
Development of a School-Based Health Literacy Model for Liver Fluke Prevention and Control Using Participatory Action Research	2022	Asian Pac J Cancer Prev	23	4	Patchasuwan, N. H.; Banchonhattakit, P.; Rattanapitoon, N. K.; Nilnate, N.; Srithumsuk, W.; Heebkaew, S.; Phimha, S.	Abstract	N/A	Qualitative	Original/updated search
Uncooked fish consumption among those at risk of Opisthorchis viverrini infection in central Thailand	2019	PLoS One	14	1	Suwannahitatorn, P.; Webster, J.; Riley, S.; Mungthin, M.; Donnelly, C. A.	Abstract	N/A	Qualitative	Original/updated search
Opisthorchis viverrini infection in northeast Thailand and its relationship to cholan­giocarcinoma	1992	Gastroenterology	7		HASWELL-ELKINS, M.R., SATARUG, S. and ELKINS, D.B	Abstract	N/A	Secondary research	Original/updated search
Towards improved diagnosis of zoonotic trematode infections in Southeast Asia	2010	Advances in Parasitology	73		Johansen, M.V., Sithithaworn, P., Bergquist, R. & Utzinger, J.	Abstract	N/A	Secondary research	Original/updated search
Children education for sustainable control of liver fluke infections.	2022	Infectious diseases of poverty	11	1	Qian, Men-Bao; Zhou, Xiao-Nong	Abstract	N/A	Secondary research	Original/updated search
Cholangiocarcinoma and opisthorchiasis in Northeast Thailand: raw fish intake may not be the sole cause	2015	Rev Soc Bras Med Trop	48	3	Wiwanitkit, V.	Abstract	N/A	Secondary research	Original/updated search
Clinical helminth infections alter host gut and saliva microbiota	2022	PLoS Negl Trop Dis	16	6	Gobert, G. N. and Atkinson, L. E. and Lokko, A. and Yoonuan, T. and Phuphisut, O. and Poodeepiyasawat, A. and Homsuwan, N. and Mousley, A. and Adisakwattana, P.	Abstract	N/A	Secondary research	Original/updated search
Clinical manifestation of opisthorchiasis and treatment	2003	Acta Trop	88	3	Mairiang, E. and Mairiang, P.	Abstract	N/A	Secondary research	Original/updated search
Clonorchiasis and Opisthorchiasis	2014	Helminth Infections and their Impact on Global Public Health			Pozio, Edoardo and Gomez-Morales, Maria Angeles	Abstract	N/A	Secondary research	Original/updated search
Clonorchiasis and opisthorchiasis: epidemiology, transmission, clinical features, morbidity, diagnosis, treatment, and control.	2024	Clinical microbiology reviews	37	1	Qian, Men-Bao; Keiser, Jennifer; Utzinger, Jürg; Zhou, Xiao-Nong	Abstract	N/A	Secondary research	Original/updated search
Clonorchis sinensis and Opisthorchis spp. in Vietnam: current status and prospects	2016	Trans R Soc Trop Med Hyg	110	1	Doanh, P. N. and Nawa, Y.	Abstract	N/A	Secondary research	Original/updated search
Clonorchis sinensis omega-class glutathione transferases are reliable biomarkers for serodiagnosis of clonorchiasis and opisthorchiasis	2019	Clin Microbiol Infect	25	1	Kim, J. G. and Ahn, C. S. and Sripa, B. and Eom, K. S. and Kang, I. and Sohn, W. M. and Nawa, Y. and Kong, Y.	Abstract	N/A	Secondary research	Original/updated search
Current status of human liver fluke infections in the Greater Mekong Subregion	2021	Acta Trop	224		Sripa, B. and Suwannatrai, A. T. and Sayasone, S. and Do, D. T. and Khieu, V. and Yang, Y.	Abstract	N/A	Secondary research	Original/updated search
Diagnosis of Indolent Clonorchis sinensis and Opisthorchis viverrini Infections as Risk Factors for Cholangiocarcinoma: An Unmet Medical Need.	2023	Federal practitioner : for the health care professionals of the VA, DoD, and PHS	40	Suppl 1	Herrick, Jesica A.; Rubinstein, Israel	Abstract	N/A	Secondary research	Original/updated search
Epidemiology and Control of Opisthorchis viverrini Infection: Implications for Cholangiocarcinoma Prevention.	2023	Recent results in cancer research. Fortschritte der Krebsforschung. Progres dans les recherches sur le cancer	219		Khuntikeo, Narong; Thinkhamrop, Bandit; Crellen, Thomas; Eamudomkarn, Chatanun; Petney, Trevor N.; Andrews, Ross H.; Sithithaworn, Paiboon	Abstract	N/A	Secondary research	Original/updated search
Extracellular vesicles: new targets for vaccines against helminth parasites	2020	Int J Parasitol	50	9	Drurey, C. and Coakley, G. and Maizels, R. M.	Abstract	N/A	Secondary research	Original/updated search
Fish and Food-Fatale: Food-borne Trematode Opisthorchis viverrini and Cholangiocarcinoma.	2023	Helminthologia	60	4	Tan, S.; Machrumnizar, M.	Abstract	N/A	Secondary research	Original/updated search
From the discovery of helminths to the discovery of their carcinogenic potential	2024	Parasitology Research	123	1	Jain, S.; Rana, M.	Abstract	N/A	Secondary research	Original/updated search
Global progress towards eliminating gastrointestinal helminth infections	2014	Curr Opin Gastroenterol	30	1	McCarty, T. R. and Turkeltaub, J. A. and Hotez, P. J.	Abstract	N/A	Secondary research	Original/updated search
Helminth-Trematode: Opisthorchis viverrini and Opisthorchis felineus	2014	Encyclopedia of Food Safety	2		Sithithaworn, P. and Andrews, R. and Shekhovtsov, S. V. and Mordvinov, V. A. and Furman, D. P.	Abstract	N/A	Secondary research	Original/updated search
Integrative EcoHealth/One Health Approach for Sustainable Liver Fluke Control: The Lawa Model	2018	Advances in Parasitology	102		Tangkawattana, S. and Sripa, B.	Abstract	N/A	Secondary research	Original/updated search
Is Opisthorchis viverrini Emerging in Cambodia?	2019	Adv Parasitol	103		Khieu, V. and Furst, T. and Miyamoto, K. and Yong, T. S. and Chai, J. Y. and Huy, R. and Muth, S. and Odermatt, P.	Abstract	N/A	Secondary research	Original/updated search
Modeling the persistence of Opisthorchis viverrini worm burden after mass-drug administration and education campaigns with systematic adherence.	2024	PLoS neglected tropical diseases	18	2	Kamber, Lars; Bürli, Christine; Harbrecht, Helmut; Odermatt, Peter; Sayasone, Somphou; Chitnis, Nakul	Abstract	N/A	Secondary research	Original/updated search
Modifying Health Behavior for Liver Fluke and Cholangiocarcinoma Prevention with the Health Belief Model and Social Support Theory	2016	Asian Pac J Cancer Prev	17	8	Padchasuwan, N. and Kaewpitoon, S. J. and Rujirakul, R. and Wakkuwattapong, P. and Norkaew, J. and Kujapun, J. and Ponphimai, S. and Chavenkun, W. and Kompor, P. and Kaewpitoon, N.	Abstract	N/A	Secondary research	Original/updated search
Natural variables separate the endemic areas of Clonorchis sinensis and Opisthorchis viverrini along a continuous, straight zone in Southeast Asia.	2024	Infectious diseases of poverty	13	1	Zheng, Jin-Xin; Zhu, Hui-Hui; Xia, Shang; Qian, Men-Bao; Nguyen, Hung Manh; Sripa, Banchob; Sayasone, Somphou; Khieu, Virak; Bergquist, Robert; Zhou, Xiao-Nong	Abstract	N/A	Secondary research	Original/updated search
Opisthorchis viverrini Life Cycle, Distribution, Systematics, and Population Genetics.	2023	Recent results in cancer research. Fortschritte der Krebsforschung. Progres dans les recherches sur le cancer	219		Saijuntha, Weerachai; Andrews, Ross H.; Sithithaworn, Paiboon; Petney, Trevor N.	Abstract	N/A	Secondary research	Original/updated search
Perspectives in the vaccine development against Opisthorchis viverrini liver fluke	2022	MedComm - Biomaterials and Applications	1	2	Shalash, A.O.; Skwarczynski, M.; Toth, I.	Abstract	N/A	Secondary research	Original/updated search
Reservoir Animals and Their Roles in Transmission of Opisthorchis viverrini	2018	Advances in Parasitology	101		Tangkawattana, S. and Tangkawattana, P.	Abstract	N/A	Secondary research	Original/updated search
Seasonal and Spatial Environmental Influence on Opisthorchis viverrini Intermediate Hosts, Abundance, and Distribution: Insights on Transmission Dynamics and Sustainable Control	2016	PLoS Negl Trop Dis	10	11	Kim, C. S. and Echaubard, P. and Suwannatrai, A. and Kaewkes, S. and Wilcox, B. A. and Sripa, B.	Abstract	N/A	Secondary research	Original/updated search
The current status of opisthorchiasis and clonorchiasis in the Mekong Basin	2012	Parasitol Int	61	1	Sithithaworn, P. and Andrews, R. H. and Nguyen, V. D. and Wongsaroj, T. and Sinuon, M. and Odermatt, P. and Nawa, Y. and Liang, S. and Brindley, P. J. and Sripa, B.	Abstract	N/A	Secondary research	Original/updated search
The zoonotic, fish-borne liver flukes Clonorchis sinensis, Opisthorchis felineus and Opisthorchis viverrini	2013	Int J Parasitol	43	12	Petney, T. N. and Andrews, R. H. and Saijuntha, W. and Wenz-Mucke, A. and Sithithaworn, P.	Abstract	N/A	Secondary research	Original/updated search
Toward integrated opisthorchiasis control in northeast Thailand: the Lawa project	2015	Acta Trop	141	Pt B	Sripa, B.; Tangkawattana, S.; Laha, T.; Kaewkes, S.; Mallory, F. F.; Smith, J. F.; Wilcox, B. A.	Abstract	N/A	Secondary research	Original/updated search
Towards Evidence-based Control of Opisthorchis viverrini	2021	Trends Parasitol	37	5	Crellen, T. and Sithithaworn, P. and Pitaksakulrat, O. and Khuntikeo, N. and Medley, G. F. and Hollingsworth, T. D.	Abstract	N/A	Secondary research	Original/updated search
Trematode infections. Opisthorchiasis, clonorchiasis, fascioliasis, and paragonimiasis	1993	Infect Dis Clin North Am	7	3	Harinasuta, T. and Pungpak, S. and Keystone, J. S.	Abstract	N/A	Secondary research	Original/updated search
Untangling the Complexity of Liver Fluke Infection and Cholangiocarcinoma in NE Thailand Through Transdisciplinary Learning	2016	Ecohealth	13	2	Ziegler, A. D. and Echaubard, P. and Lee, Y. T. and Chuah, C. J. and Wilcox, B. A. and Grundy-Warr, C. and Sithithaworn, P. and Petney, T. N. and Laithevewat, L. and Ong, X. and Andrews, R. H. and Ismail, T. and Sripa, B. and Khuntikeo, N. and Poonpon, K. and Tungtang, P. and Tuamsuk, K.	Abstract	N/A	Secondary research	Original/updated search
Why Does Infection With Some Helminths Cause Cancer?	2015	Trends in Cancer	1	3	Brindley, Paul J. and Costa, JosÃ© M. Correia da and Sripa, Banchob	Abstract	N/A	Secondary research	Original/updated search
Infection with liver flukes (Opisthorchis viverrini, Opisthorchis felineus and Clonorchis sinensis)	1994	IARC Monogr Eval Carcinog Risks Hum	61		IARC Working Group on the Evaluation of Carcinogenic Risks to Humans. Schistosomes, Liver Flukes and Helicobacter pylori	Abstract	N/A	Secondary research	Original/updated search
Liver fluke-associated cholangiocarcinoma	2002	Br J Surg	89	8	Watanapa, P. and Watanapa, W. B.	Abstract	N/A	Secondary research	Original/updated search
Risk areas of liver flukes in Surin Province of Thailand using geographic information system	2015	Journal of the Medical Association of Thailand	98		Rujirakul, R. and Ueng-Arporn, N. and Kaewpitoon, S. J. and Loyd, R. A. and Kaewthani, S. and Kaewpitoon, N.	Abstract	N/A	Secondary research	Original/updated search
Risk biomarkers for assessment and chemoprevention of liver fluke-associated cholangiocarcinoma	2014	J Hepatobiliary Pancreat Sci	21	5	Yongvanit, P. and Pinlaor, S. and Loilome, W.	Abstract	N/A	Secondary research	Original/updated search
The Socioeconomic Burden of Cholangiocarcinoma Associated With Opisthorchis viverrini Sensu Lato Infection in Northeast Thailand: A Preliminary Analysis	2018	Adv Parasitol	102		Khuntikeo, N. and Thinkhamrop, B. and Bundhamcharoen, K. and Andrews, R. H. and Grundy-Warr, C. and Yongvanit, P. and Loilome, W. and Chamadol, N. and Kosuwan, W. and Sithithaworn, P. and Petney, T. N.	Abstract	N/A	Secondary research	Original/updated search
Current and Novel Therapies Against Helminthic Infections: The Potential of Antioxidants Combined with Drugs	2020	Biomolecules	10	3	Vale, N. and Gouveia, M. J. and Gartner, F.	Abstract	N/A	Wrong disease	Original/updated search
Evaluation of Kato-Katz and multiplex quantitative polymerase chain reaction performance for clinical helminth infections in Thailand using a latent class analysis.	2023	Philosophical transactions of the Royal Society of London. Series B, Biological sciences	378	1887	Rotejanaprasert, Chawarat; Chuaicharoen, Pavadee; Prada, Joaquin M.; Thantithaveewat, Thanawadee; Adisakwattana, Poom; Pan-Ngum, Wirichada	Abstract	N/A	Wrong disease	Original/updated search
High prevalence of Haplorchis taichui, Phaneropsolus molenkampi, and other helminth infections among people in Khammouane province, Lao PDR	2009	Korean J Parasitol	47	3	Chai, J. Y. and Han, E. T. and Shin, E. H. and Sohn, W. M. and Yong, T. S. and Eom, K. S. and Min, D. Y. and Um, J. Y. and Park, M. S. and Hoang, E. H. and Phommasack, B. and Insisiengmay, B. and Lee, S. H. and Rim, H. J.	Abstract	N/A	Wrong disease	Original/updated search
Determine the prevalence of intestinal and soil-transmitted helminths using different copromicroscopic techniques in Krabi Province, Thailand	2017	Asian Pacific Journal of Tropical Disease	7	12	Kitvatanachai, Sirima and Taylor, Aree and Rhongbutsri, Pochong and Pongstaporn, Wanida	Abstract	N/A	Wrong outcome	Original/updated search
Intestinal Helminths Recovered from Humans in Xieng Khouang Province, Lao PDR with a Particular Note on Haplorchis pumilio Infection	2015	Korean J Parasitol	53	4	Chai, J. Y. and Sohn, W. M. and Jung, B. K. and Yong, T. S. and Eom, K. S. and Min, D. Y. and Insisiengmay, B. and Insisiengmay, S. and Phommasack, B. and Rim, H. J.	Abstract	N/A	Wrong outcome	Original/updated search
Adult Opisthorchis viverrini flukes in humans, Takeo, Cambodia	2011	Emerg Infect Dis	17	7	Sohn, W. M. and Shin, E. H. and Yong, T. S. and Eom, K. S. and Jeong, H. G. and Sinuon, M. and Socheat, D. and Chai, J. Y.	Abstract	N/A	Wrong outcome	Original/updated search
An ecological study of Bithynia snails, the first intermediate host of Opisthorchis viverrini in northeast Thailand	2015	Acta Trop	141		Wang, Y. C. and Ho, R. C. and Feng, C. C. and Namsanor, J. and Sithithaworn, P.	Abstract	N/A	Wrong outcome	Original/updated search
Association of comorbidity between Opisthorchis viverrini infection and diabetes mellitus in the development of cholangiocarcinoma among a high-risk population, northeastern Thailand	2021	PLoS Negl Trop Dis	15	9	Thinkhamrop, K. and Khuntikeo, N. and Laohasiriwong, W. and Chupanit, P. and Kelly, M. and Suwannatrai, A. T.	Abstract	N/A	Wrong outcome	Original/updated search
Prevalence and co-infection of intestinal parasites among thai rural residents at high-risk of developing cholangiocarcinoma: a cross-sectional study in a prospective cohort study	2012	Asian Pacific journal of cancer prevention: APJCP	13	12	Songserm, Nopparat; Promthet, Supannee; Wiangnon, Surapon; Sithithaworn, Paiboon	Abstract	N/A	Wrong outcome	Original/updated search
Bithynia siamensis goniomphalos, the first intermediate host of Opisthorchis viverrini in Thailand	2015	Asian Pac J Trop Med	8	10	Piratae, S.	Abstract	N/A	Wrong outcome	Original/updated search
Changing patterns of prevalence in Opisthorchis viverrini sensu lato infection in children and adolescents in northeast Thailand	2016	Acta Trop	164		Khuntikeo, N. and Sithithaworn, P. and Loilom, W. and Namwat, N. and Yongvanit, P. and Thinkhamrop, B. and Kiatsopit, N. and Andrews, R. H. and Petney, T. N.	Abstract	N/A	Wrong outcome	Original/updated search
Development of a community-based approach to opisthorchiasis control	2013	Asian Pac J Cancer Prev	14	11	Duangsong, R. and Promthet, S. and Thaewnongiew, K.	Abstract	N/A	Wrong outcome	Original/updated search
Environmental determinants of Opisthorchis viverrini prevalence in northeast Thailand	2013	Geospat Health	8	1	Wang, Y. C. and Feng, C. C. and Sithithaworn, P.	Abstract	N/A	Wrong outcome	Original/updated search
Epidemiology of opisthorchiasis and national control program in Thailand	1998	Southeast Asian J Trop Med Public Health	29	2	Jongsuksuntigul, P. and Imsomboon, T.	Abstract	N/A	Wrong outcome	Original/updated search
Evidence of a species complex within the food-borne trematode Opisthorchis viverrini and possible co-evolution with their first intermediate hosts	2007	Int J Parasitol	37	6	Saijuntha, W. and Sithithaworn, P. and Wongkham, S. and Laha, T. and Pipitgool, V. and Tesana, S. and Chilton, N. B. and Petney, T. N. and Andrews, R. H.	Abstract	N/A	Wrong outcome	Original/updated search
Examining landscape determinants of Opisthorchis viverrini transmission	2012	Ecohealth	9	3	Wang, Y. C.	Abstract	N/A	Wrong outcome	Original/updated search
Genetic and environmental determinants of risk for cholangiocarcinoma via Opisthorchis viverrini in a densely infested area in Nakhon Phanom, northeast Thailand	2005	Int J Cancer	117	5	Honjo, S. and Srivatanakul, P. and Sriplung, H. and Kikukawa, H. and Hanai, S. and Uchida, K. and Todoroki, T. and Jedpiyawongse, A. and Kittiwatanachot, P. and Sripa, B. and Deerasamee, S. and Miwa, M.	Abstract	N/A	Wrong outcome	Original/updated search
Geographic information system of Opisthorchis viverrini in northeast Thailand	2011	Asian Biomedicine	5	5	Wattanayingcharoenchai, S. and Nithikathkul, C. and Wongsaroj, T. and Royal, L. and Reungsang, P.	Abstract	N/A	Wrong outcome	Original/updated search
GIS-based spatial statistical analysis of risk areas for liver flukes in Surin Province of Thailand	2015	Asian Pac J Cancer Prev	16	6	Rujirakul, R. and Ueng-arporn, N. and Kaewpitoon, S. and Loyd, R. J. and Kaewthani, S. and Kaewpitoon, N.	Abstract	N/A	Wrong outcome	Original/updated search
Multi-infection with helminths in adults from northeast Thailand as determined by post-treatment fecal examination of adult worms	1994	Tropical medicine and parasitology: official organ of Deutsche Tropenmedizinische Gesellschaft and of Deutsche Gesellschaft fur Technische Zusammenarbeit (GTZ)	45	2	Radomyos, P. and Radomyos, B. and Tungtrongchitr, A.	Abstract	N/A	Wrong outcome	Original/updated search
Opisthorchis viverrini infection in Thailand: symptoms and signs of infection--a population-based study	1994	Trans R Soc Trop Med Hyg	88	5	Pungpak, S. and Chalermrut, K. and Harinasuta, T. and Viravan, C. and Schelp, P. F. and Hempfling, A. and Schlattmann, P. and Bunnag, D.	Abstract	N/A	Wrong outcome	Original/updated search
Survival of Patients with Cholangiocarcinoma Receiving Surgical Treatment in an O. viverrini Endemic Area in Thailand: A Retrospective Cohort Study	2020	Asian Pac J Cancer Prev	21	4	Chansitthichok, S. and Chamnan, P. and Sarkhampee, P. and Lertsawatvicha, N. and Voravisutthikul, P. and Wattanarath, P.	Abstract	N/A	Wrong outcome	Original/updated search
Transmission of Opisthorchis viverrini, Schistosoma mekongi and soil-transmitted helminthes on the Mekong Islands, Southern Lao PDR	2017	Infect Dis Poverty	6	1	Vonghachack, Y. and Odermatt, P. and Taisayyavong, K. and Phounsavath, S. and Akkhavong, K. and Sayasone, S.	Abstract	N/A	Wrong outcome	Original/updated search
Ultrasound screening for Opisthorchis viverrini-associated cholangiocarcinomas: experience in an endemic area	2006	Asian Pac J Cancer Prev	7	3	Mairiang, E. and Chaiyakum, J. and Chamadol, N. and Laopaiboon, V. and Srinakarin, J. and Kunpitaya, J. and Sriamporn, S. and Suwanrungruang, K. and Vatanasapt, V.	Abstract	N/A	Wrong outcome	Original/updated search
Severe morbidity due to Opisthorchis viverrini and Schistosoma mekongi infection in Lao People's Democratic Republic	2012	Clin Infect Dis	55	6	Sayasone, S. and Rasphone, O. and Vanmany, M. and Vounatsou, P. and Utzinger, J. and Tanner, M. and Akkhavong, K. and Hatz, C. and Odermatt, P.	Abstract	N/A	Wrong outcome	Original/updated search
Detection of Opisthorchis viverrini Infection among the ASEAN Population in Thailand Using a Verbal Screening Test and Fecal Concentrator Kit	2018	Iran J Parasitol	13	2	Kaewpitoon, N. and Kaewpitoon, S. and Meererksom, T. and Chan-Aran, S. and Sangwalee, W. and Norkaew, J. and Chuatanam, J. and Kujapan, J. and Padchasuwan, N. and Tongtawee, T. and Matrakool, L. and Loyd, R. and Wakkhuwatthapong, P.	Abstract	N/A	Wrong outcome	Original/updated search
A survey of metacercariae in cyprinoid fish in Nakhon Ratchasima, northeast Thailand	2002	The Southeast Asian Journal of Tropical Medicine and Public Health	33	3	Nithiuthai, Suwannee; Suwansaksri, Jamsai; Wiwanitkit, Viroj; Chaengphukeaw, Ploenpit	Abstract	N/A	Wrong outcome	Original/updated search
Active screening of gastrointestinal helminth infection in migrant workers in Thailand	2018	The Journal of International Medical Research	46	11	Kaewpitoon, Soraya J; Sangwalee, Wararat; Kujapun, Jirawoot; Norkaew, Jun; Chuatanam, Jirayut; Ponphimai, Sukanya; Chavengkun, Wasugree; Padchasuwan, Natnapa; Meererksom, Thirayu; Tongtawee, Taweesak; Matrakool, Likit; Panpimanmas, Sukij; Wakkhuwatapong, Parichart; Kaewpitoon, Natthawut	Abstract	N/A	Wrong outcome	Original/updated search
An epidemiological study on Opisthorchis viverrini infection in Lao villages	2000	The Southeast Asian journal of tropical medicine and public health	31	1	Kobayashi, J. and Vannachone, B. and Sato, Y. and Manivong, K. and Nambanya, S. and Inthakone, S.	Abstract	N/A	Wrong outcome	Original/updated search
Association between Opisthorchis viverrini infection in cats and humans: Non-spatial and spatial analyses.	2024	Veterinary parasitology	327		Sota, Pornphutthachat; Upontain, Songkiad; Tangkawattana, Sirikachorn; Punyapornwithaya, Veerasak; Nakhapakorn, Kanchana; Sripa, Banchob	Abstract	N/A	Wrong outcome	Original/updated search
Comparing the performance of urine and copro-antigen detection in evaluating Opisthorchis viverrini infection in communities with different transmission levels in Northeast Thailand	2019	PLoS Negl Trop Dis	13	2	Worasith, C. and Wangboon, C. and Duenngai, K. and Kiatsopit, N. and Kopolrat, K. and Techasen, A. and Sithithaworn, J. and Khuntikeo, N. and Loilome, W. and Namwat, N. and Yongvanit, P. and Carlton, E. J. and Sithithaworn, P.	Abstract	N/A	Wrong outcome	Original/updated search
Comparison of infectivity, metacercarial burden and host mortality induced by Opisthorchis viverrini sensu lato cercariae from Lao PDR compared with Thailand in cyprinid fish, Barbonymus gonionotus	2016	Transactions of the Royal Society of Tropical Medicine and Hygiene	110	1	Kopolrat, Kulthida; Sithithaworn, Paiboon; Kiatsopit, Nadda; Pitaksakulrat, Opal; Tesana, Smarn; Andrews, Ross H.; Petney, Trevor N.	Abstract	N/A	Wrong outcome	Original/updated search
Contamination of Opisthorchis viverrini and Haplorchis taichui metacercariae in fermented fish products in northeastern Thailand markets	2016	Food Control	59		Onsurathum, Sudarat; Pinlaor, Porntip; Charoensuk, Lakhanawan; Haonon, Ornuma; Chaidee, Apisit; Intuyod, Kitti; Laummaunwai, Porntip; Boonmars, Thidarut; Kaewkes, Wanlop; Pinlaor, Somchai	Abstract	N/A	Wrong outcome	Original/updated search
Current status of Opisthorchis viverrini, minute intestinal fluke and Taenia spp. infections among inhabitants in the Kenethao district of northern Lao PDR	2020	Transactions of The Royal Society of Tropical Medicine and Hygiene	114	5	Senephansiri, P. and Thongseesuksai, T. and Sithay, P. and Laymanivong, S. and Boonmar, T. and Laummaunwai, P.	Abstract	N/A	Wrong outcome	Original/updated search
High endemicity of Opisthorchis viverrini infection among people in northern Cambodia confirmed by adult worm expulsion.	2023	Scientific reports	13	1	Jung, Bong-Kwang; Hong, Sooji; Chang, Taehee; Cho, Jaeeun; Ryoo, Seungwan; Lee, Keon Hoon; Lee, Jeonggyu; Sohn, Woon-Mok; Hong, Sung-Jong; Khieu, Virak; Huy, Rekol; Chai, Jong-Yil	Abstract	N/A	Wrong outcome	Original/updated search
High prevalence of helminth infections in mother-child pairs from three central provinces of Lao People's Democratic Republic	2019	Parasite Epidemiol Control	7		Pauly, M. and Sayasinh, K. and Muller, C. P. and Sayasone, S. and Black, A. P.	Abstract	N/A	Wrong outcome	Original/updated search
Influence of geographic, knowledge and behavioral factors on Opisthorchis viverrini infection in the Northeast of Thailand	2019	Asian Pacific Journal of Tropical Medicine	12	11	Sornlorm, Kittipong; Loahasiriwong, Wongsa; Sithithaworn, Paiboon; Thinkhamrop, Wilaiphorn	Abstract	N/A	Wrong outcome	Original/updated search
Influence of water current on the distribution of Opisthorchis viverrini infection in northeastern villages of Thailand	1991	The Southeast Asian Journal of Tropical Medicine and Public Health	22	1	Tesana, S.; Sithithaworn, P.; Prasongwatana, J.; Kaewkes, S.; Pipitgool, V.; Pientong, C.	Abstract	N/A	Wrong outcome	Original/updated search
Intestinal parasitic infections in Srimum suburban area of Nakhon Ratchasima Province, Thailand	2008	Tropical Biomedicine	25	3	Kitvatanachai, Sirima; Boonslip, Siriphan; Watanasatitarpa, Suphatra	Abstract	N/A	Wrong outcome	Original/updated search
Opisthorchiasis and intestinal fluke infections in northern Thailand	1998	The Southeast Asian Journal of Tropical Medicine and Public Health	29	1	Radomyos, B. and Wongsaroj, T. and Wilairatana, P. and Radomyos, P. and Praevanich, R. and Meesomboon, V. and Jongsuksuntikul, P.	Abstract	N/A	Wrong outcome	Original/updated search
Present Situation of Opisthorchiasis in Vientiane Capital, Lao Peoples' Democratic Republic	2017	Nihon Eiseigaku Zasshi	72	2	Nakamura, S.	Abstract	N/A	Wrong outcome	Original/updated search
Raw fish consumption in liver fluke endemic areas in rural southern Laos	2013	Acta Tropica	127	2	Xayaseng, V. and Phongluxa, K. and van Eeuwijk, P. and Akkhavong, K. and Odermatt, P.	Abstract	N/A	Wrong outcome	Original/updated search
Risk factors for Opisthorchis viverrini infection among schoolchildren in Lao PDR	2012	Southeast Asian J Trop Med Public Health	43	3	Tomokawa, S. and Kobayashi, T. and Pongvongsa, T. and Nisaygnang, B. and Kaneda, E. and Honda, S. and Moji, K. and Boupha, B.	Abstract	N/A	Wrong outcome	Original/updated search
Screening US Vietnam Veterans for Liver Fluke Exposure 5 Decades After the End of the War	2018	Infect Dis Clin Pract (Baltim Md)	26	4	Psevdos, G.; Ford, F. M.; Hong, S. T.	Abstract	N/A	Wrong outcome	Original/updated search
Spatial analysis of cholangiocarcinoma in relation to diabetes mellitus and Opisthorchis viverrini infection in Northeast Thailand	2024	Scientific reports	14	1	Thinkhamrop, Kavin; Suwannatrai, Kulwadee; Kelly, Matthew; Suwannatrai, Apiporn T.	Abstract	N/A	Wrong outcome	Original/updated search
Status of intestinal parasites infection among primary school children in Kampongcham, Cambodia	2002	The Korean Journal of Parasitology	40	3	Lee, Kyu-Jae; Bae, Yong-Tae; Kim, Dong-Heui; Deung, Young-Kun; Ryang, Yong-Suk; Kim, Hun-Joo; Im, Kyung-Il; Yong, Tai-Soon	Abstract	N/A	Wrong outcome	Original/updated search
A Large Scale Study of the Epidemiology and Risk Factors for the Carcinogenic Liver Fluke Opisthorchis viverrini in Udon Thani Province, Thailand	2017	Asian Pac J Cancer Prev	18	10	Prakobwong, S.; Suwannatrai, A.; Sancomerang, A.; Chaipibool, S.; Siriwechtumrong, N.	Full-text	N/A	Duplicate research	Original/updated search
Role of socio-cultural and economic factors in cyprinid fish distribution networks and consumption in Lawa Lake region, Northeast Thailand: Novel perspectives on Opisthorchis viverrini transmission dynamics	2017	Acta Trop	170		Kim, C. S. and Smith, J. F. and Suwannatrai, A. and Echaubard, P. and Wilcox, B. and Kaewkes, S. and Sithithaworn, P. and Sripa, B.	Full-text	N/A	Duplicate research	Original/updated search
The Lawa model: A sustainable, integrated opisthorchiasis control program using the EcoHealth approach in the Lawa Lake region of Thailand	2017	Parasitol Int	66	4	Sripa, B. and Tangkawattana, S. and Sangnikul, T.	Full-text	N/A	Duplicate research	Original/updated search
Associations between consumption of unsafe fish dishes and knowledge about opisthorchis viverrini infection in Southern Laos	2017	Asia-Pacific Journal of Science and Technology	22	4	Saiyachak, K. and Bradshaw, P. and Tongsotsang, S. and Saenrueang, T. and Promthet, S.	Full-text	N/A	Duplicate research	Original/updated search
Correction to: Repeated praziquantel treatment and Opisthorchis viverrini infection: a population-based cross-sectional study in northeast Thailand	2019	Infect Dis Poverty	8	1	Thinkhamrop, K. and Khuntikeo, N. and Sithithaworn, P. and Thinkhamrop, W. and Wangdi, K. and Kelly, M. J. and Suwannatrai, A. T. and Gray, D. J.	Full-text	N/A	Duplicate research	Original/updated search
Correction: Perakanya et al. Prevalence and Risk Factors of Opisthorchis viverrini Infection in Sakon Nakhon Province, Thailand. Trop. Med. Infect. Dis. 2022, 7, 313.	2023	Tropical medicine and infectious disease	8	4	Perakanya, Pariyakorn; Ungcharoen, Ratchadaporn; Worrabannakorn, Sutthiporn; Ongarj, Passakorn; Artchayasawat, Atchara; Boonmars, Thidarut; Boueroy, Parichart	Full-text	N/A	Duplicate research	Original/updated search
Social network analysis of food sharing among households in opisthorchiasis endemic villages of Lawa Lake, Thailand	2017	Acta Tropica	169		Phimpraphai, W. and Tangkawattana, S. and Sereerak, P. and Kasemsuwan, S. and Sripa, B.	Full-text	N/A	Duplicate research	Original/updated search
A comparison study of two treatment regimens of praziquantel in patients with opisthorchiasis: a randomized trial	2024	Gazzetta Medica Italiana Archivio per le Scienze Mediche	183	3	Saksasitorn, J.; Futrakul, S.; Hinjumpa, J.; Sawanyawisuth, K.	Full-text	N/A	Insufficient detail	Original/updated search
A Cross-Sectional Study on Intestinal Parasitic Infections in Rural Communities, Northeast Thailand	2013	The Korean Journal of Parasitology	51	3	Boonjaraspinyo, Sirintip; Boonmars, Thidarut; Kaewsamut, Butsara; Ekobol, Nuttapon; Laummaunwai, Porntip; Aukkanimart, Ratchadawan; Wonkchalee, Nadchanan; Juasook, Amornrat; Sriraj, Pranee	Full-text	N/A	Insufficient detail	Original/updated search
A small-scale survey of intestinal helminthic infections among the residents near Pakse, Laos	1998	Korean J Parasitol	36	1	Chai, J. Y. and Hongvanthong, B.	Full-text	N/A	Insufficient detail	Original/updated search
Carcinogenic human liver fluke: current status of Opisthorchis viverrini metacercariae in Nakhon Ratchasima, Thailand	2012	Asian Pac J Cancer Prev	13	4	Kaewpitoon, N. and Kaewpitoon, S. J. and Ueng-arporn, N. and Rujirakul, R. and Churproong, S. and Matrakool, L. and Auiwatanagul, S. and Sripa, B.	Full-text	N/A	Insufficient detail	Original/updated search
Cross-sectional study of Opisthorchis viverrini infection and cholangiocarcinoma in communities within a high-risk area in northeast Thailand	1994	International Journal of Cancer	59	4	Haswell-Elkins, M. R. and Mairiang, E. and Mairiang, P. and Chaiyakum, J. and Chamadol, N. and Loapaiboon, V. and Sithithaworn, P. and Elkins, D. B.	Full-text	N/A	Insufficient detail	Original/updated search
Efficacy and safety of mefloquine, artesunate, mefloquine-artesunate, tribendimidine, and praziquantel in patients with Opisthorchis viverrini: a randomised, exploratory, open-label, phase 2 trial	2011	Lancet Infect Dis	11	2	Soukhathammavong, P. A. and Sayasone, S. and Phongluxa, K. and Xayaseng, V. and Utzinger, J. and Vounatsou, P. and Hatz, C. and Akkhavong, K. and Keiser, J. and Odermatt, P.	Full-text	N/A	Insufficient detail	Original/updated search
Health Behavior Regarding Liver Flukes among Rural People in Nakhon Ratchasima, Thailand	2016	Asian Pacific journal of cancer prevention: APJCP	17	4	Painsing, Sirinapa; Sripong, Anan; Vensontia, Orramon; Pengsaa, Prasit; Kompor, Pontip; Kootanavanichapong, Nusorn; Kaewpitoon, Soraya J.; Kaewpitoon, Natthawut	Full-text	N/A	Insufficient detail	Original/updated search
Influent Factor toward Based Helminth Infections among of Thai-Cambodian Border in Phusing District, Sisaket Province, Thailand	2022	International Journal of Geoinformatics	18	5	Soncharoen, P.; Jongthawin, J.; Nithikathkul, C.	Full-text	N/A	Insufficient detail	Original/updated search
Intestinal helminth infections and associated risk factors among adults in the Lao People's Democratic Republic.	2023	Infectious diseases of poverty	12	1	Phonekeo, S., Kounnavong, S., Vonglokham, M. et al.	Full-text	N/A	Insufficient detail	Original/updated search
Opisthorchis viverrini metacercaria in Thai freshwater fish	1998	The Southeast Asian Journal of Tropical Medicine and Public Health	29	2	Waikagul, J.	Full-text	N/A	Insufficient detail	Original/updated search
Prevalence and intensity of Opisthorchis viverrini in rural community near the Mekong River on the Thai-Laos border in northeast Thailand	1992	Journal of the Medical Association of Thailand = Chotmaihet thangphaet	75	4	Maleewong, W. and Intapan, P. and Wongwajana, S. and Sitthithaworn, P. and Pipitgool, V. and Wongkham, C. and Daenseegaew, W.	Full-text	N/A	Insufficient detail	Original/updated search
Prevalence of Opisthorchis viverrini infection among villagers harboring Opisthorchis-like eggs	2001	The Southeast Asian Journal of Tropical Medicine and Public Health	32 supp 2		Sukontason, K. L. and Sukontason, K. and Piangjai, S. and Pungpak, S. and Radomyos, P.	Full-text	N/A	Insufficient detail	Original/updated search
Risk factors for Opisthorchis viverrini and minute intestinal fluke infections in Lao PDR, 2009-2011	2014	Am J Trop Med Hyg	91	2	Yoon, H. J. and Ki, M. and Eom, K. and Yong, T. S. and Chai, J. Y. and Min, D. Y. and Rim, H. J. and Sohn, W. M. and Insisiengmay, B. and Phommasack, B.	Full-text	N/A	Insufficient detail	Original/updated search
Seasonal cercarial emergence patterns of Opisthorchis viverrini infecting Bithynia siamensis goniomphalos from Vientiane Province, Lao PDR	2014	Parasit Vectors	7		Kiatsopit, N. and Sithithaworn, P. and Kopolrat, K. and Andrews, R. H. and Petney, T. N.	Full-text	N/A	Insufficient detail	Original/updated search
Unveiling the Transmission Potential of Opisthorchis viverrini and Intestinal Helminths Along the Thailand-Laos Border in Thailand.		Zoonoses and public health			Thitapakorn, Veerachai; Phanaksri, Teva; Yusuk, Siraphatsorn; Pholhelm, Montinee; Pitaksakulrat, Opal; Kulsantiwong, Jutharat; Sathavornmanee, Thanakrit; Kunjantarachot, Anthicha; Rojthongpond, Thittinan; Chitkoolsamphan, Yanwadee; Prasopdee, Sattrachai	Full-text	N/A	Insufficient detail	Original/updated search
Morbidity assessment of Opisthorchis viverrini infection in rural Laos: I. Parasitological, clinical, ultrasonographical and biochemical findings	2016	Trop Med Health	44		Feldmeier, H. and Hazay, M. and Sato, M. and Tiengkham, P. and Nishimoto, F. and Jiang, H. and Sopraseuth, V. and Moji, K.	Full-text	N/A	Insufficient detail	Original/updated search
Efficacious and safe dose of praziquantel for the successful treatment of feline reservoir hosts with opisthorchiasis	2017	Parasitol Int	66	4	Sereerak, P. and Upontain, S. and Tangkawattana, P. and Mallory, F. F. and Sripa, B. and Tangkawattana, S.	Full-text	N/A	Lab-based	Original/updated search
Anthelmintic activity and pathophysiological effect of anthelmintic drugs against carcinogenic liver fluke, Opisthorchis viverrini.		Tropical biomedicine	41	2	Sangkam, W.; Arunsan, P.; Pechdee, P.; Boonsuya, A.; Thanchonnang, C.; Chatdumrong, W.; Rattanapitoon, N. K.; Rattanapitoon, S. K.	Full-text	N/A	Lab-based	Original/updated search
CONSIDERING THE ROLE OF THE ASSASSIN SNAIL Anentome helena AS A BIOLOGICAL CONTROL OF Bithynia siamensis goniomphalos, THE FIRST INTERMEDIATE HOST OF Opisthorchis viverrini	2023	Bioscience Journal	39		Haruay, S.; Piratae, S.	Full-text	N/A	Lab-based	Original/updated search
Does Opisthorchis viverrini circulate between humans and domestic cats in an endemic area in Thailand?	2022	Parasitology	149	10	Sota, Pornphutthachat; Suttiprapa, Sutas; Tangkawattana, Sirikachorn; Sripa, Manop; Blair, David; Sripa, Banchob	Full-text	N/A	Lab-based	Original/updated search
Preliminary genetic evidence of two different populations of Opisthorchis viverrini in Lao PDR	2017	Parasitol Res	116	4	Pitaksakulrat, O. and Kiatsopit, N. and Laoprom, N. and Webster, B. L. and Webster, J. P. and Lamberton, P. H. L. and Laha, T. and Andrews, R. H. and Petney, T. N. and Blair, D. and Carlton, E. J. and Spear, R. C. and Sithithaworn, P.	Full-text	N/A	Lab-based	Original/updated search
Susceptibility patterns of Bithynia siamensis siamensis and Bithynia funiculata to Opisthorchis viverrini infection: an indication of the risk of opisthorchiasis transmission in non-endemic areas.	2022	Parasitology research	121	12	Kulsantiwong, Jutharat; Thitapakorn, Veerachai; Sathavornmanee, Thanakrit; Yusuk, Siraphatsorn; Pitaksakulrat, Opal; Tesana, Smarn; Prasopdee, Sattrachai	Full-text	N/A	Lab-based	Original/updated search
Diagnosis of helminths depends on worm fecundity and the distribution of parasites within hosts.	2023	Proceedings. Biological sciences	290	1991	Crellen, Thomas; Haswell, Melissa; Sithithaworn, Paiboon; Sayasone, Somphou; Odermatt, Peter; Lamberton, Poppy H. L.; Spencer, Simon E. F.; Déirdre Hollingsworth, T.	Full-text	N/A	Secondary research	Original/updated search
Social Influence in Liver Fluke Transmission: Application of Social Network Analysis of Food Sharing in Thai Isaan Culture	2018	Advances in Parasitology	101		Phimpraphai, W. and Tangkawattana, S. and Kasemsuwan, S. and Sripa, B.	Full-text	N/A	Secondary research	Original/updated search
Parasitic infestation and nutritional status among schoolchildren in Vientiane, Lao PDR	2007	Journal of Paediatrics and Child Health	43	10	Phathammavong, Outavong; Moazzam, Ali; Xaysomphoo, Duangphachan; Phengsavanh, Alongkone; Kuroiwa, Chushi	Full-text	N/A	Wrong outcome	Original/updated search
Discovery of Carcinogenic Liver Fluke Metacercariae in Second Intermediate Hosts and Surveillance on Fish-Borne Trematode Metacercariae Infections in Mekong Region of Myanmar	2020	Int J Environ Res Public Health	17	11	Phyo Myint, E. E. and Sereemaspun, A. and Rocklov, J. and Nithikathkul, C.	Full-text	N/A	Wrong region	Original/updated search
8-nitroguanine formation in the liver of hamsters infected with Opisthorchis viverrini	2003	Biochem Biophys Res Commun	309	3	Pinlaor, S. and Yongvanit, P. and Hiraku, Y. and Ma, N. and Semba, R. and Oikawa, S. and Murata, M. and Sripa, B. and Sithithaworn, P. and Kawanishi, S.	Title	N/A	Lab-based	Original/updated search
A comparative study of Helicobacter pylori infection in hamsters experimentally infected with liver flukes Opisthorchis felineus, Opisthorchis viverrini, or Clonorchis sinensis	2021	Sci Rep	11	1	Pakharukova, M. Y. and Zaparina, O. and Hong, S. J. and Sripa, B. and Mordvinov, V. A.	Title	N/A	Lab-based	Original/updated search
Accumulation of miscoding etheno-DNA adducts and highly expressed DNA repair during liver fluke-induced cholangiocarcinogenesis in hamsters	2010	Mutat Res	691	1	Dechakhamphu, S. and Pinlaor, S. and Sitthithaworn, P. and Bartsch, H. and Yongvanit, P.	Title	N/A	Lab-based	Original/updated search
Acetaminophen Overdose Enhances Early Cholangiocarcinoma in Opisthorchiasis Hamsters	2021	Asian Pac J Cancer Prev	22	12	Sriraj, P. and Boonmars, T. and Aukkanimart, R. and Artchayasawat, A. and Borlace, G. N. and Ratanasuwan, P. and Pumhirunroj, B.	Title	N/A	Lab-based	Original/updated search
Anti-inflammatory and anti-periductal fibrosis effects of an anthocyanin complex in Opisthorchis viverrini-infected hamsters	2014	Food Chem Toxicol	74		Intuyod, K. and Priprem, A. and Limphirat, W. and Charoensuk, L. and Pinlaor, P. and Pairojkul, C. and Lertrat, K. and Pinlaor, S.	Title	N/A	Lab-based	Original/updated search
Apoptosis-related gene expressions in hamsters re-infected with Opisthorchis viverrini and re-treated with praziquantel	2007	Parasitol Res	102	1	Boonmars, T. and Srisawangwong, T. and Srirach, P. and Kaewsamut, B. and Pinlaor, S. and Sithithaworn, P.	Title	N/A	Lab-based	Original/updated search
Application of Urine and Copro Antigen Assays after Primary Infection and Drug Treatment in an Experimental Opisthorchiasis Animal Model	2022	Am J Trop Med Hyg	106	5	Worasith, C. and Kopolrat, K. Y. and Pitaksakulrat, O. and Homwong, C. and Kittirat, Y. and Wongphutorn, P. and Sithithaworn, J. and Sithithaworn, P.	Title	N/A	Lab-based	Original/updated search
Artemisinins and synthetic trioxolanes in the treatment of helminth infections	2007	Curr Opin Infect Dis	20	6	Keiser, J. and Utzinger, J.	Title	N/A	Lab-based	Original/updated search
Characterization and in vitro functional analysis of thioredoxin glutathione reductase from the liver fluke Opisthorchis viverrini	2020	Acta Trop	210		Prum, S. and Plumworasawat, S. and Chaiyadet, S. and Saichua, P. and Thanan, R. and Laha, T. and Laohaviroj, M. and Sripa, B. and Suttiprapa, S.	Title	N/A	Lab-based	Original/updated search
Characterization and localization of Opisthorchis viverrini fructose-1,6-bisphosphate aldolase	2017	Parasitol Int	66	4	Prompipak, J. and Senawong, T. and Jokchaiyaphum, K. and Siriwes, K. and Nuchadomrong, S. and Laha, T. and Sripa, B. and Senawong, G.	Title	N/A	Lab-based	Original/updated search
Cholangiocarcinoma in experimental hamsters with long-standing Opisthorchis viverrini infection	2009	Asian Pac J Cancer Prev	10	2	Songserm, N. and Prasongwattana, J. and Sithithaworn, P. and Sripa, B. and Pipitkool, V.	Title	N/A	Lab-based	Original/updated search
Coinfection with Helicobacter pylori and Opisthorchis viverrini Enhances the Severity of Hepatobiliary Abnormalities in Hamsters	2017	Infect Immun	85	4	Dangtakot, R. and Pinlaor, S. and Itthitaetrakool, U. and Chaidee, A. and Chomvarin, C. and Sangka, A. and Wilailuckana, C. and Pinlaor, P.	Title	N/A	Lab-based	Original/updated search
Comparative studies on animal models for Opisthorchis viverrini infection: host interaction through susceptibility and pathology	2012	Parasitol Res	110	3	Wonkchalee, O. and Boonmars, T. and Kaewkes, S. and Chamgramol, Y. and Aromdee, C. and Wu, Z. and Juasook, A. and Sudsarn, P. and Boonjaraspinyo, S. and Pairojkul, C.	Title	N/A	Lab-based	Original/updated search
Comparison of gene expression profiles between Opisthorchis viverrini and non-Opisthorchis viverrini associated human intrahepatic cholangiocarcinoma	2006	Hepatology	44	4	Jinawath, N. and Chamgramol, Y. and Furukawa, Y. and Obama, K. and Tsunoda, T. and Sripa, B. and Pairojkul, C. and Nakamura, Y.	Title	N/A	Lab-based	Original/updated search
CP-673451, a Selective Platelet-Derived Growth Factor Receptor Tyrosine Kinase Inhibitor, Induces Apoptosis in Opisthorchis viverrini-Associated Cholangiocarcinoma via Nrf2 Suppression and Enhanced ROS.	2023	Pharmaceuticals (Basel, Switzerland)	17	1	Duangdara, Jinchutha; Boonsri, Boonyakorn; Sayinta, Apinya; Supradit, Kittiya; Thintharua, Pakpoom; Kumkate, Supeecha; Suriyonplengsaeng, Chinnawut; Larbcharoensub, Noppadol; Mingphruedhi, Somkit; Rungsakulkij, Narongsak; Muangkaew, Paramin; Tangtawee, Pongsatorn; Vassanasiri, Watoo; Suragul, Wikran; Janvilisri, Tavan; Tohtong, Rutaiwan; Bates, David O.; Wongprasert, Kanokpan	Title	N/A	Lab-based	Original/updated search
CpG oligodeoxynucleotides with crude parasite antigens reduce worm recovery in Opisthorchis viverrini infected hamsters	2016	Acta Trop	164		Kaewraemruaen, C. and Sermswan, R. W. and Wongratanacheewin, S.	Title	N/A	Lab-based	Original/updated search
Curcumin induces a nuclear factor-erythroid 2-related factor 2-driven response against oxidative and nitrative stress after praziquantel treatment in liver fluke-infected hamsters	2011	Int J Parasitol	41	6	Charoensuk, L. and Pinlaor, P. and Prakobwong, S. and Hiraku, Y. and Laothong, U. and Ruangjirachuporn, W. and Yongvanit, P. and Pinlaor, S.	Title	N/A	Lab-based	Original/updated search
Curcumin prevents bile canalicular alterations in the liver of hamsters infected with Opisthorchis viverrini	2013	Korean J Parasitol	51	6	Jattujan, P. and Pinlaor, S. and Charoensuk, L. and Arunyanart, C. and Welbat, J. U. and Chaijaroonkhanarak, W.	Title	N/A	Lab-based	Original/updated search
Cytokine expression in hamsters experimentally infected with Opisthorchis viverrini	2007	Parasite Immunol	29	3	Jittimanee, J. and Sermswan, R. W. and Puapairoj, A. and Maleewong, W. and Wongratanacheewin, S.	Title	N/A	Lab-based	Original/updated search
Development of immune-complex glomerulonephritis and amyloidosis in Syrian golden hamsters infected with Opisthorchis viverrini	1992	J Med Assoc Thai	75		Boonpucknavig, S. and Boonpucknavig, V. and Tanvanich, S. and Doungchawee, G. and Thamavit, W.	Title	N/A	Lab-based	Original/updated search
Dose-response relationships and tegumental surface alterations in Opisthorchis viverrini following treatment with mefloquine in vivo and in vitro	2009	Parasitol Res	105	1	Keiser, J. and Odermatt, P. and Tesana, S.	Title	N/A	Lab-based	Original/updated search
Effect of artesunate and artemether against Clonorchis sinensis and Opisthorchis viverrini in rodent models	2006	Int J Antimicrob Agents	28	4	Keiser, J. and Shu-Hua, X. and Jian, X. and Zhen-San, C. and Odermatt, P. and Tesana, S. and Tanner, M. and Utzinger, J.	Title	N/A	Lab-based	Original/updated search
Effect of praziquantel treatment on the expression of matrix metalloproteinases in relation to tissue resorption during fibrosis in hamsters with acute and chronic Opisthorchis viverrini infection	2009	Acta Trop	111	2	Pinlaor, S. and Prakobwong, S. and Boonmars, T. and Wongkham, C. and Pinlaor, P. and Hiraku, Y.	Title	N/A	Lab-based	Original/updated search
Effect of Temperature on the Killing of Opisthorchis viverrini Eggs In Vitro	2019	Korean J Parasitol	57	1	Boueroy, P. and Duenngai, K. and Eamudomkarn, C. and Sripan, P. and Boonmars, T. and Pumhirunroj, B. and Artchayasawat, A. and Songsri, J. and Chomphumee, K. and Rattanasuwan, P. and Laummaunwai, P. and Khueangchiangkhwang, S. and Boonjaraspinyo, S.	Title	N/A	Lab-based	Original/updated search
Effects of albendazole, artesunate, praziquantel and miltefosine, on Opisthorchis viverrini cercariae and mature metacercariae	2017	Asian Pac J Trop Med	10	2	Pechdee, P. and Chaiyasaeng, M. and Sereewong, C. and Chaiyos, J. and Suwannatrai, A. and Wongmaneeprateep, S. and Tesana, S.	Title	N/A	Lab-based	Original/updated search
Effects of Biotin Antagonists on Adult Worms of Ophisthorchis-Viverrini in-Vitro	1994	Asia Pacific Journal of Pharmacology	9	3	Sattayasai, J. and Tesana, S. and Sattayasai, N.	Title	N/A	Lab-based	Original/updated search
Effects of fermentation time and low temperature during the production process of Thai pickled fish (pla-som) on the viability and infectivity of Opisthorchis viverrini metacercariae	2016	Int J Food Microbiol	218		Onsurathum, S. and Pinlaor, P. and Haonon, O. and Chaidee, A. and Charoensuk, L. and Intuyod, K. and Boonmars, T. and Laummaunwai, P. and Pinlaor, S.	Title	N/A	Lab-based	Original/updated search
Effects of physicochemical factors on development and survival of Opisthorchis viverrini uterine eggs	2018	Asian Pacific Journal of Tropical Biomedicine	8	9	Sereewong, C. and Chaiyasaeng, M. and Senasri, N. and Chaiyos, J. and Tesana, S.	Title	N/A	Lab-based	Original/updated search
Effects of Physicochemical Factors on Loss of Infectivity of Opisthorchis viverrini Cercariae	2021	Walailak Journal of Science and Technology (WJST)	18	7	Senasri, Naiyana and Tesana, Smarn and Sereewong, Chanisala and Chaiyos, Jukkrid and Chaiyasaeng, Monticha and Wongmaneeprateep, Sutee	Title	N/A	Lab-based	Original/updated search
Evaluation of the in vivo activity of tribendimidine against Schistosoma mansoni, Fasciola hepatica, Clonorchis sinensis, and Opisthorchis viverrini	2007	Antimicrob Agents Chemother	51	3	Keiser, J. and Shu-Hua, X. and Chollet, J. and Tanner, M. and Utzinger, J.	Title	N/A	Lab-based	Original/updated search
Experimental infection of Opisthorchis viverrini cercariae to the cyprinid fish, Barbonymus gonionotus	2014	Acta Trop	136		Donthaisong, C. and Arunsan, P. and Suwannatrai, K. and Prasopdee, S. and Kulsantiwong, J. and Wongmaneeprateep, S. and Suwannatrai, A. and Tesana, S.	Title	N/A	Lab-based	Original/updated search
Granulin Expression in Hamsters during Opisthorchis viverrini Infection-Induced Cholangiocarcinogenesis	2018	Asian Pac J Cancer Prev	19	9	Upontain, S. and Sereerak, P. and Laha, T. and Sripa, B. and Tangkawatana, P. and Brindley, P. J. and Tangkawatana, S.	Title	N/A	Lab-based	Original/updated search
Immunization and challenge shown by hamsters infected with Opisthorchis viverrini following exposure to gamma-irradiated metacercariae of this carcinogenic liver fluke	2016	J Helminthol	90	1	Papatpremsiri, A. and Junpue, P. and Loukas, A. and Brindley, P. J. and Bethony, J. M. and Sripa, B. and Laha, T.	Title	N/A	Lab-based	Original/updated search
Immunolocalization and functional analysis of Opisthorchis viverrini-M60-like-1 metallopeptidase in animal models	2022	Parasitology	149	10	Wendo WD, Tangkawattana S, Saichua P, Ta BTT, Candra ARK, Tangkawattana P, Suttiprapa S.	Title	N/A	Lab-based	Original/updated search
Impact of geography and time on genetic clusters of Opisthorchis viverrini identified by microsatellite and mitochondrial DNA analysis	2020	Int J Parasitol	50	14	Namsanor, J. and Pitaksakulrat, O. and Kopolrat, K. and Kiatsopit, N. and Webster, B. L. and Gower, C. M. and Webster, J. P. and Laha, T. and Saijuntha, W. and Laoprom, N. and Andrews, R. H. and Petney, T. N. and Blair, D. and Sithithaworn, P.	Title	N/A	Lab-based	Original/updated search
Increased cell proliferation of mouse fibroblast NIH-3T3 in vitro induced by excretory/secretory product(s) from Opisthorchis viverrini	2004	Parasitology	129		Thuwajit, C. and Thuwajit, P. and Kaewkes, S. and Sripa, B. and Uchida, K. and Miwa, M. and Wongkham, S.	Title	N/A	Lab-based	Original/updated search
Increased nitrosamine and nitrate biosynthesis mediated by nitric oxide synthase induced in hamsters infected with liver fluke (Opisthorchis viverrini)	1994	Carcinogenesis	15	2	Ohshima, H. and B and aletova, T. Y. and Brouet, I. and Bartsch, H. and Kirby, G. and Ogunbiyi, F. and Vatanasapt, V. and Pipitgool, V.	Title	N/A	Lab-based	Original/updated search
Infectivity and development of Opisthorchis viverrini metacercariae in immunosuppressed Barbonymus gonionotus fingerlings (Cyprinidae)	2016	Acta Trop	162		Donthaisong, C. and Arunsan, P. and Suwannatrai, K. and Prasopdee, S. and Kulsantiwong, J. and Wongmaneeprateep, S. and Suwannatrai, A. and Tesana, S.	Title	N/A	Lab-based	Original/updated search
Inhibition of the Formation In Vitro of Putatively Carcinogenic Metabolites Derived from S. haematobium and O. viverrini by Combination of Drugs with Antioxidants	2019	Molecules	24	21	Gouveia, M. J. and Nogueira, V. and Araujo, B. and Gartner, F. and Vale, N.	Title	N/A	Lab-based	Original/updated search
iNOS-dependent DNA damage via NF-kappaB expression in hamsters infected with Opisthorchis viverrini and its suppression by the antihelminthic drug praziquantel	2006	Int J Cancer	119	5	Pinlaor, S. and Hiraku, Y. and Yongvanit, P. and Tada-Oikawa, S. and Ma, N. and Pinlaor, P. and Sithithaworn, P. and Sripa, B. and Murata, M. and Oikawa, S. and Kawanishi, S.	Title	N/A	Lab-based	Original/updated search
Knockout of liver fluke granulin, Ov-grn-1, impedes malignant transformation during chronic infection with Opisthorchis viverrini	2022	PLoS Pathogens	18	9	Chaiyadet, S.; Tangkawattana, S.; Smout, M.J.; Ittiprasert, W.; Mann, V.H.; Deenonpoe, R.; Arunsan, P.; Loukas, A.; Brindley, P.J.; Laha, T.	Title	N/A	Lab-based	Original/updated search
Laboratory studies on host-parasite relationship of Bithynia snails and the liver fluke, Opisthorchis viverrini	1991	Southeast Asian J Trop Med Public Health	22	2	Chanawong, A. and Waikagul, J.	Title	N/A	Lab-based	Original/updated search
Liver fluke-induced hepatic oxysterols stimulate DNA damage and apoptosis in cultured human cholangiocytes	2012	Mutat Res	731	1	Jusakul, A. and Loilome, W. and Namwat, N. and Haigh, W. G. and Kuver, R. and Dechakhamphu, S. and Sukontawarin, P. and Pinlaor, S. and Lee, S. P. and Yongvanit, P.	Title	N/A	Lab-based	Original/updated search
Mechanism of NO-mediated oxidative and nitrative DNA damage in hamsters infected with Opisthorchis viverrini: a model of inflammation-mediated carcinogenesis	2004	Nitric Oxide	11	2	Pinlaor, S. and Hiraku, Y. and Ma, N. and Yongvanit, P. and Semba, R. and Oikawa, S. and Murata, M. and Sripa, B. and Sithithaworn, P. and Kawanishi, S.	Title	N/A	Lab-based	Original/updated search
Melatonin inhibits cholangiocarcinoma and reduces liver injury in Opisthorchis viverrini-infected and N-nitrosodimethylamine-treated hamsters	2013	J Pineal Res	55	3	Laothong, U. and Pinlaor, P. and Boonsiri, P. and Pairojkul, C. and Priprem, A. and Johns, N. P. and Charoensuk, L. and Intuyod, K. and Pinlaor, S.	Title	N/A	Lab-based	Original/updated search
Melatonin suppresses eosinophils and Th17 cells in hamsters treated with a combination of human liver fluke infection and a chemical carcinogen	2018	Pharmacol Rep	70	1	Wongsena, W. and Charoensuk, L. and Dangtakot, R. and Pinlaor, P. and Intuyod, K. and Pinlaor, S.	Title	N/A	Lab-based	Original/updated search
Modulation of dihydroxy-di-n-propylnitrosamine-induced liver lesion development in Opisthorchis-infected Syrian hamsters by praziquantel treatment in association with butylated hydroxyanisole or dehydroepiandrosterone administration	1998	Jpn J Cancer Res	89	11	Moore, M. A. and Thamavit, W. and Tiwawech, D. and Ito, N. and Tsuda, H.	Title	N/A	Lab-based	Original/updated search
Molecular cloning and characterization of a glutathione S-transferase encoding gene from Opisthorchis viverrini	2004	Asian Pac J Allergy Immunol	22	4	Eursitthichai, V. and Viyanant, V. and Vichasri-Grams, S. and Sobhon, P. and Tesana, S. and Upatham, S. E. and Hofmann, A. and Korge, G. and Grams, R.	Title	N/A	Lab-based	Original/updated search
Monoclonal Antibodies Targeting an Opisthorchis viverrini Extracellular Vesicle Tetraspanin Protect Hamsters against Challenge Infection	2021	Vaccines (Basel)	9	7	Phumrattanaprapin, W. and Pearson, M. and Pickering, D. and Tedla, B. and Smout, M. and Chaiyadet, S. and Brindley, P. J. and Loukas, A. and Laha, T.	Title	N/A	Lab-based	Original/updated search
MRI and (1)H MRS evaluation for the serial bile duct changes in hamsters after infection with Opisthorchis viverrini	2013	Magn Reson Imaging	31	8	Hanpanich, P. and Pinlaor, S. and Charoensuk, L. and Yongvanit, P. and Thomas, C. and Kothan, S. and Mairiang, E.	Title	N/A	Lab-based	Original/updated search
Nanoencapsulated curcumin and praziquantel treatment reduces periductal fibrosis and attenuates bile canalicular abnormalities in Opisthorchis viverrini-infected hamsters	2016	Nanomedicine	12	1	Charoensuk, L. and Pinlaor, P. and Wanichwecharungruang, S. and Intuyod, K. and Vaeteewoottacharn, K. and Chaidee, A. and Yongvanit, P. and Pairojkul, C. and Suwannateep, N. and Pinlaor, S.	Title	N/A	Lab-based	Original/updated search
Opisthorchis viverrini: efficacy and tegumental alterations following administration of tribendimidine in vivo and in vitro	2008	Parasitol Res	102	4	Keiser, J. and Utzinger, J. and Xiao, S. H. and Odermatt, P. and Tesana, S.	Title	N/A	Lab-based	Original/updated search
Oxidative and nitrative stress in Opisthorchis viverrini-infected hamsters: an indirect effect after praziquantel treatment	2008	Am J Trop Med Hyg	78	4	Pinlaor, S. and Prakobwong, S. and Hiraku, Y. and Kaewsamut, B. and Dechakhamphu, S. and Boonmars, T. and Sithithaworn, P. and Pinlaor, P. and Ma, N. and Yongvanit, P. and Kawanishi, S.	Title	N/A	Lab-based	Original/updated search
Partial protection with a chimeric tetraspanin-leucine aminopeptidase subunit vaccine against Opisthorchis viverrini infection in hamsters	2020	Acta Trop	204		Thi Phung, L. and Chaiyadet, S. and Hongsrichan, N. and Sotillo, J. and Dinh Thi Dieu, H. and Quang Tran, C. and Brindley, P. J. and Loukas, A. and Laha, T.	Title	N/A	Lab-based	Original/updated search
Protective effect of melatonin against Opisthorchis viverrini-induced oxidative and nitrosative DNA damage and liver injury in hamsters	2010	J Pineal Res	49	3	Laothong, U. and Pinlaor, P. and Hiraku, Y. and Boonsiri, P. and Prakobwong, S. and Khoontawad, J. and Pinlaor, S.	Title	N/A	Lab-based	Original/updated search
Protective immunization of hamsters against Opisthorchis viverrini infection is associated with the reduction of TGF-beta expression	2012	Acta Trop	122	2	Jittimanee, J. and Sermswan, R. W. and Kaewraemruaen, C. and Barta, J. R. and Macinnes, J. I. and Maleewong, W. and Wongratanacheewin, S.	Title	N/A	Lab-based	Original/updated search
Proteomic identification of plasma protein tyrosine phosphatase alpha and fibronectin associated with liver fluke, Opisthorchis viverrini, infection	2012	PLoS One	7	9	Khoontawad, J. and Laothong, U. and Roytrakul, S. and Pinlaor, P. and Mulvenna, J. and Wongkham, C. and Yongvanit, P. and Pairojkul, C. and Mairiang, E. and Sithithaworn, P. and Pinlaor, S.	Title	N/A	Lab-based	Original/updated search
Recombinant Opisthorchis viverrini tetraspanin expressed in Pichia pastoris as a potential vaccine candidate for opisthorchiasis	2019	Parasitol Res	118	12	Phung, L. T. and Chaiyadet, S. and Hongsrichan, N. and Sotillo, J. and Dieu, H. D. T. and Tran, C. Q. and Brindley, P. J. and Loukas, A. and Laha, T.	Title	N/A	Lab-based	Original/updated search
Relationship between parasite-specific antibody responses and intensity of Opisthorchis viverrini infection in hamsters	2000	Parasite Immunol	22	3	Sripa, B. and Kaewkes, S.	Title	N/A	Lab-based	Original/updated search
Repeated infection with Opisthorchis viverrini induces accumulation of 8-nitroguanine and 8-oxo-7,8-dihydro-2'-deoxyguanine in the bile duct of hamsters via inducible nitric oxide synthase	2004	Carcinogenesis	25	8	Pinlaor, S. and Ma, N. and Hiraku, Y. and Yongvanit, P. and Semba, R. and Oikawa, S. and Murata, M. and Sripa, B. and Sithithaworn, P. and Kawanishi, S.	Title	N/A	Lab-based	Original/updated search
Reprint of "Experimental infection of Opisthorchis viverrini cercariae to the cyprinid fish, Barbonymus gonionotus"	2015	Acta Trop	141		Donthaisong, C. and Arunsan, P. and Suwannatrai, K. and Prasopdee, S. and Kulsantiwong, J. and Wongmaneeprateep, S. and Suwannatrai, A. and Tesana, S.	Title	N/A	Lab-based	Original/updated search
Surface Display on Bacillus Subtilis Spores and Vaccine Potential of a Tetraspanin from Carcinogenic Liver Fluke, Opisthorchis Viverrini	2018	Southeast Asian Journal of Tropical Medicine and Public Health	49	6	Phumrattanaprapin, W. and Chaiyadet, S. and Loukas, A. and Brindley, P. J. and Sotillo, J. and Laha, T.	Title	N/A	Lab-based	Original/updated search
Synergistic effects of cagA+ Helicobacter pylori co-infected with Opisthorchis viverrini on hepatobiliary pathology in hamsters	2021	Acta Trop	213		Suyapoh, W. and Tangkawattana, S. and Suttiprapa, S. and Punyapornwithaya, V. and Tangkawattana, P. and Sripa, B.	Title	N/A	Lab-based	Original/updated search
Ultrastructural hepatic alterations in hamsters and jirds after experimental infection with the liver fluke Opisthorchis viverrini	1993	Parasitol Res	79	5	Adam, R. and Hinz, E. and Sithithaworn, P. and Pipitgool, V. and Storch, V.	Title	N/A	Lab-based	Original/updated search
Vaccination of hamsters with Opisthorchis viverrini extracellular vesicles and vesicle-derived recombinant tetraspanins induces antibodies that block vesicle uptake by cholangiocytes and reduce parasite burden after challenge infection	2019	PLoS Negl Trop Dis	13	5	Chaiyadet, S. and Sotillo, J. and Krueajampa, W. and Thongsen, S. and Brindley, P. J. and Sripa, B. and Loukas, A. and Laha, T.	Title	N/A	Lab-based	Original/updated search
Proteomic identification of peroxiredoxin 6 for host defence against Opisthorchis viverrini infection	2010	Parasite Immunol	32	5	Khoontawad, J. and Wongkham, C. and Hiraku, Y. and Yongvanit, P. and Prakobwong, S. and Boonmars, T. and Pinlaor, P. and Pinlaor, S.	Title	N/A	Lab-based	Original/updated search
[Intestinal helminths in Bangkok stray dogs and their role in public health (author's tranls)].	1980	Zentralblatt fur Bakteriologie, Mikrobiologie und Hygiene. 1. Abt. Originale B, Hygiene	171	1	Hinz, E.	Title	N/A	Pre-1990	Original/updated search
A characteristic immunoblotting pattern for Opisthorchiasis sera with metacercarial antigens	1988	Clinical and Experimental Immunology	74	3	Tanvanich, S.; Doungchawee, G.; Boonpucknavig, S.; Thamavit, W.	Title	N/A	Pre-1990	Original/updated search
A clinical study of Laotian refugees infected with Clonorchis sinensis or Opisthorchis viverrini	1984	American Journal of Tropical Medicine and Hygiene	33	6	Woolf, A.; Green, J.; Levine, J.A.; Estevez, E.G.; Weatherly, N.; Rosenberg, E.; Frothingham, T.	Title	N/A	Pre-1990	Original/updated search
A Comparison of a Modified Quick-Kato Technique and the Stoll Dilution Method for Field Examination for Opisthorchis Viverrini Eggs?	1983	Journal of Helminthology	57	3	Viyanant, V.; Brockelman, W.Y.; Lee, P.; Ardsungnoets, S.; Upatham, E.S.	Title	N/A	Pre-1990	Original/updated search
A pilot project for controlling O. viverrini infection in Nong Wai, Northeast Thailand, by applying praziquantel and other measures	1984	Arzneimittel-Forschung/Drug Research	34	9 B	Sornmani, S.; Schelp, F.P.; Vivatanasesth, P.; Patihatakorn, W.; Impand, P.; Sitabutra, P.; Worasan, P.; Preuksaraj, S.	Title	N/A	Pre-1990	Original/updated search
Albendazole in the treatment of opisthorchiasis and concomitant intestinal helminthic infections.	1984	The Southeast Asian journal of tropical medicine and public health	15	1	Pungpark, S.; Bunnag, D.; Harinasuta, T.	Title	N/A	Pre-1990	Original/updated search
Alterations of the surface tegument of Opisthorchis viverrini exposed to praziquantel in vitro and in vivo	1984	Southeast Asian Journal of Tropical Medicine and Public Health	15	1	Sirisinha, S.; Puengtomwatanakul, S.; Sobhon, P.; Saitongdee, P.; Wongpayabal, P.; Mitranonde, V.; Radomyos, P.; Bunnag, D.; Harinasuta, T.	Title	N/A	Pre-1990	Original/updated search
Anti-P1 allohemagglutinins associated with Clonorchis sinensis and Opisthorchis viverrini infections in patients from Southeast Asia	1982	Parasitology research	123	2	Ben-Ismail, R.; Druilhe, P.; Mogahed, A.	Title	N/A	Pre-1990	Original/updated search
Attempts to induce protective immunity in hamsters against infection by a liver fluke of man (Opisthorchis viverrini).	1983	Parasitology	86 (Pt 1)		Sirisinha, S.; Tuti, S.; Tawatsin, A.; Vichasri, S.; Upatham, E. S.; Bunnag, D.	Title	N/A	Pre-1990	Original/updated search
Cholangiocarcinoma associated with liver fluke infection: a preventable source of morbidity in Asian immigrants.	1986	The American journal of gastroenterology	81	1	Schwartz, D. A.	Title	N/A	Pre-1990	Original/updated search
Consistency of fecal egg output in patients with opisthochiasis viverrini	1984	American Journal of Tropical Medicine and Hygiene	33	1	Kurathong, S.; Brockelman, W.Y.; Lerdverasirikul, P.; Wongpaitoon, V.; Kanjanapitak, A.; Varavithya, W.; Upatham, E.S.; Viyanant, V.	Title	N/A	Pre-1990	Original/updated search
Control of opisthorchiasis through community participation	1987	Parasitology Today	3	1	Sornmani, S.	Title	N/A	Pre-1990	Original/updated search
Density-dependent fecundity of opisthorchis viverrini in humans, based on faecal recovery of flukes	1989	Transactions of the Royal Society of Tropical Medicine and Hygiene	83	2	Ramsay, R.J.; Sithithaworn, P.; Prociv, P.; Moorhouse, D.E.; Methaphat, C.	Title	N/A	Pre-1990	Original/updated search
Detection of antibodies against Opisthorchis viverrini in patients before and after treatment with praziquantel.	1988	The Southeast Asian journal of tropical medicine and public health	19	1	Thammapalerd, N.; Tharavanij, S.; Nacapunchai, D.; Bunnag, D.; Radomyos, P.; Prasertsiriroj, V.	Title	N/A	Pre-1990	Original/updated search
Effect of praziquantel treatment on antibody levels and lymphoproliferative responses in patients with opisthorchiasis.	1988	The Southeast Asian journal of tropical medicine and public health	19	1	Wongratanacheewin, S.; Charupatana, C.; Bunnag, D.; Sirisinha, S.	Title	N/A	Pre-1990	Original/updated search
Effects of the injectable contraceptive depot medroxyprogesterone acetate in Thai women with liver fluke infestation: Final results	1979	Bulletin of the World Health Organization	57	5	Grossman, R.A.; Asawasena, W.; Chalpati, S.; Taewtong, D.; Tovanabutra, S.	Title	N/A	Pre-1990	Original/updated search
Effects of the injectable contraceptive depot medroxyprogesterone acetate in Thai women with liver fluke infestation: results after six months	1977	Bulletin of the World Health Organization	55	1	Grossman, R.A.; Assawasena, V.; Chalpati, S.; Taewtong, D.	Title	N/A	Pre-1990	Original/updated search
Enhancement of DEN-induced hepatocellular nodule development by Opisthorchis viverrini infection in Syrian golden hamsters.	1987	Carcinogenesis	8	9	Thamavit, W.; Ngamying, M.; Boonpucknavig, V.; Boonpucknavig, S.; Moore, M. A.	Title	N/A	Pre-1990	Original/updated search
Enhancement of DHPN induced hepatocellular, cholangiocellular and pancreatic carcinogenesis by Opisthorchis viverrini infestation in Syrian golden hamsters.	1988	Carcinogenesis	9	6	Thamavit, W.; Moore, M. A.; Hiasa, Y.; Ito, N.	Title	N/A	Pre-1990	Original/updated search
Enzyme-linked immunosorbent assay for detection of Opisthorchis viverrini infection	1985	Southeast Asian Journal of Tropical Medicine and Public Health	16	2	Srivatanakul, P.; Viyanant, V.; Kurathong, S.; Tiwawech, D.	Title	N/A	Pre-1990	Original/updated search
Evaluation of selected anthelmintic compounds for activity against Opisthorchis viverrini	1984	Tropenmedizin und Parasitologie	35	2	Tawatsin, A.; Sirisinha, S.; Vajrasthira, S.; Bunnag, D.; Harinasuta, T.	Title	N/A	Pre-1990	Original/updated search
Field studies on the bionomics of Bithynia siamensis siamensis and the transmission of Opisthorchis viverrini in Bangna, Bangkok, Thailand.	1980	The Southeast Asian journal of tropical medicine and public health	11	3	Upatham, E. S.; Sukhapanth, N.	Title	N/A	Pre-1990	Original/updated search
Field studies on the transmission of the human liver fluke, Opisthorchis viverrini, in northeast thailand: population changes of the snail intermediate host	1986	Journal of clinical and experimental hepatology	13	2	Brockelman, W.Y.; Upatham, E.S.; Viyanant, V.; Ardsungnoen, S.; Chantanawat, R.	Title	N/A	Pre-1990	Original/updated search
Field trial of praziquantel in human opisthorchiasis in Thailand.	1981	The Southeast Asian journal of tropical medicine and public health	12	4	Supanvanich, S.; Supanvanich, K.; Pawabut, P.	Title	N/A	Pre-1990	Original/updated search
Hepatic carcinoma with opisthorchiasis	1978	Southeast Asian Journal of Tropical Medicine and Public Health	9	2	Sonakul, D.; Koompirochana, C.; Chinda, K.; Stitnimakarn, T.	Title	N/A	Pre-1990	Original/updated search
Image diagnosis and treatment of human opisthorchiasis	1988	Japanese Journal of Parasitology	37	6	Tanaka, M.; Ohmae, H.; Yamamoto, T.; Nara, T.; Utsunomiya, H.; Taguchi, H.; Irie, Y.; Yasuraoka, K.	Title	N/A	Pre-1990	Original/updated search
Immunization of hamsters against Opisthorchis viverrini infection.	1986	The Southeast Asian journal of tropical medicine and public health	17	4	Sirisinha, S.; Wongratanacheewin, S.	Title	N/A	Pre-1990	Original/updated search
Immunodepression in hamsters experimentally infected with Opisthorchis viverrini.	1987	Journal of helminthology	61	2	Wongratanacheewin, S.; Rattanasiriwilai, W.; Priwan, R.; Sirisinha, S.	Title	N/A	Pre-1990	Original/updated search
Incidence of endemic Opisthorchis viverrini infection in a village in northeast Thailand	1985	American Journal of Tropical Medicine and Hygiene	34	5	Upatham, E.S.; Brockelman, W.Y.; Viyanant, V.; Lee, P.; Kaengraeng, R.; Prayoonwiwat, B.	Title	N/A	Pre-1990	Original/updated search
Infection and re-infection rates of opisthorchiasis in the Water Resource Development Area of Nam Pong Project, Khon Kaen Province, northeast Thailand	1984	Annals of Tropical Medicine and Parasitology	78	6	Sornmani, S.; Vivatanasesth, P.; Impand, P.; Phatihatakorn, W.; Sitabutra, P.; Schelp, F.P.	Title	N/A	Pre-1990	Original/updated search
Level of Opisthorchis infestation and carcinogen dose-dependence of cholangiocarcinoma induction in Syrian golden hamsters.	1987	Virchows Archiv. B, Cell pathology including molecular pathology	54	1	Thamavit, W.; Kongkanuntn, R.; Tiwawech, D.; Moore, M. A.	Title	N/A	Pre-1990	Original/updated search
Lipid composition of serum lipoprotein in opisthorchiasis	1988	Annals of Tropical Medicine and Parasitology	82	3	Changbumrung, S.; Ratarasarn, S.; Hongtong, K.; Migasena, P.; Vutikes, S.; Migasena, S.	Title	N/A	Pre-1990	Original/updated search
Liver carcinoma and liver fluke infection	1984	Arzneimittel-Forschung/Drug Research	34	9 B	Kim, Y.-I.	Title	N/A	Pre-1990	Original/updated search
Liver collagen in Opisthorchis viverrini infected hamsters following praziquantel treatment.	1983	The Southeast Asian journal of tropical medicine and public health	14	3	Hutradilok, N.; Ruenwongsa, P.; Thamavit, W.; Upatham, E. S.	Title	N/A	Pre-1990	Original/updated search
Liver procollagen prolyl hydroxylase in Opisthorchis viverrini infected hamsters after praziquantel administration.	1983	Molecular and biochemical parasitology	9	4	Hutadilok, N.; Thamavit, W.; Upatham, E. S.; Ruenwongsa, P.	Title	N/A	Pre-1990	Original/updated search
Liver-fluke infection as an aetiological factor in bile-duct carcinoma of man	1981	Transactions of the Royal Society of Tropical Medicine and Hygiene	75	6	Flavell, D.J.	Title	N/A	Pre-1990	Original/updated search
Mass treatment of opisthorchiasis in northeast Thailand	1982	Southeast Asian Journal of Tropical Medicine and Public Health	13	4	Vivatanasesth, P.; Sornmani, S.; Schelp, F.P.; Impand, P.; Sitabutra, P.; Preuksaraj, S.; Harinasuta, C.	Title	N/A	Pre-1990	Original/updated search
Measurement of incidence of the human liver fluke, Opisthorchis viverrini, in northeast Thailand	1987	Transactions of the Royal Society of Tropical Medicine and Hygiene	81	2	Brockelman, W.Y.; Upatham, E.S.; Viyanant, V.; Hirunraks, A.	Title	N/A	Pre-1990	Original/updated search
Morbidity in relation to intensity of infection in opisthorchiasis viverrini: Study of a community in Khon Kaen, Thailand	1982	American Journal of Tropical Medicine and Hygiene	31	6	Upatham, E.S.; Viyanant, V.; Kurathong, S.; Brockelman, W.Y.; Menaruchi, A.; Saowakontha, S.; Intarakhao, C.; Vajrasthira, S.; Warren, K.S.	Title	N/A	Pre-1990	Original/updated search
Opisthorchiasis: A clinicopathologic study of 154 autopsy cases	1978	Southeast Asian Journal of Tropical Medicine and Public Health	9	1	Koompirochana, C.; Sonakul, D.; Chinda, K.; Stitnimankarn, T.	Title	N/A	Pre-1990	Original/updated search
Opisthorchis viverrini (Poirier, 1886) a trematode parasite of man in West Malaysia.	1969	Zoonoses and public health			Bisseru, B.; Chong, L.K.	Title	N/A	Pre-1990	Original/updated search
Opisthorchis viverrini : intensity and rates of infection in cyprinoid fish from an endemic focus in Northeast Thailand.	1982	The Southeast Asian journal of tropical medicine and public health	13	1	Vichasri, S.; Viyanant, V.; Upatham, E. S.	Title	N/A	Pre-1990	Original/updated search
Opisthorchis viverrini eggs and adult flukes as nidus and composition of gallstones.	1988	The Southeast Asian journal of tropical medicine and public health	19	4	Riganti, M.; Pungpak, S.; Sachakul, V.; Bunnag, D.; Harinasuta, T.	Title	N/A	Pre-1990	Original/updated search
OPISTHORCHIS VIVERRINI IN THAILAND--THE LIFE CYCLE AND COMPARISON WITH O. FELINEUS.	1965	The Journal of parasitology	51		WYKOFF, D. E.; HARINASUTA, C.; JUTTIJUDATA, P.; WINN, M. M.	Title	N/A	Pre-1990	Original/updated search
Opisthorchis viverrini infection and cholangiocarcinoma. A prospective, case-controlled study	1985	Gastroenterology	89	1	Kurathong, S.; Lerdverasirikul, P.; Wongpaitoon, V.; Pramoolsinsap, C.; Kanjanapitak, A.; Varavithya, W.; Phuapradit, P.; Bunyaratvej, S.; Upatham, E.S.; Brockelman, W.Y.	Title	N/A	Pre-1990	Original/updated search
Opisthorchis viverrini infection in rural and urban communities in northeast Thailand	1987	Transactions of the Royal Society of Tropical Medicine and Hygiene	81	3	Kurathong, S.; Lerdverasirikul, P.; Wongpaitoon, V.; Pramoolsinsap, C.; Upatham, E.S.	Title	N/A	Pre-1990	Original/updated search
Opisthorchis viverrini infection: Pathogenesis and clinical features	1984	Arzneimittel-Forschung/Drug Research	34	9 B	Harinasuta, T.; Riganti, M.; Bunnag, D.	Title	N/A	Pre-1990	Original/updated search
Opisthorchis viverrini: Clinical experience with praziquantel in a hospital for tropical diseases	1984	Arzneimittel-Forschung/Drug Research	34	9 B	Bunnag, D.; Pungpark, S.; Harinasuta, T.; Viravan, C.; Vanijanonta, S.; Suntharasamai, P.; Migasena, S.; Charoenlarp, P.; Riganti, M.; LooAreesuwan, S.	Title	N/A	Pre-1990	Original/updated search
Opisthorchis viverrini: Life cycle, intermediate hosts, transmission to man and geographical distribution in Thailand	1984	Arzneimittel-Forschung/Drug Research	34	9 B	Harinasuta, C.; Harinasuta, T.	Title	N/A	Pre-1990	Original/updated search
Opisthorchis viverrini: liver changes in golden hamsters maintained on high and low protein diets.	1980	Acta tropica	37	4	Flavell, D. J.; Pattanapanyasat, K.; Lucas, S. B.; Vongsangnak, V.	Title	N/A	Pre-1990	Original/updated search
Opisthorchis viverrini: pathogenesis of infection in immunodeprived hamsters.	1986	Parasite immunology	8	5	Flavell, D. J.; Flavell, S. U.	Title	N/A	Pre-1990	Original/updated search
Opistorchis viverrini: Intensity and rates of infection in cyprinoid fish from an endemic focus in Northeast Thailand	1982	Southeast Asian Journal of Tropical Medicine and Public Health	13	1	Vichasri, S.; Viyanant, V.; Upatham, E.S.	Title	N/A	Pre-1990	Original/updated search
ORAL CONTRACEPTION AND LIVER FLUKE DISEASE	1972	BJOG: An International Journal of Obstetrics & Gynaecology	79	7	Chulacharit, E.; Petchakit, V.; Rosenfield, A.G.	Title	N/A	Pre-1990	Original/updated search
Praziquantel in clonorchiasis and opisthorchiasis	1981	Tropenmedizin und Parasitologie	32	4	Loscher, T.; Nothdurft, H.D.; Prufer, L.; von Sonnenburg, F.; Lang, W.	Title	N/A	Pre-1990	Original/updated search
Praziquantel in the treatment of for eastern liver fluke infections (Clonorchis sinensis or Opistorchis viverrini)	1981	Bulletin de la Societe de Pathologie Exotique et de ses Filiales	74	4	Ambroise-Thomas, P.; Goullier, A.; Wegner, D.G.H.	Title	N/A	Pre-1990	Original/updated search
Rate of re-infection by Opisthorchis viverrini in an endemic Northeast Thai community after chemotherapy	1988	International Journal for Parasitology	18	5	Upatham, E.S.; Viyanant, V.; Brockelman, W.Y.; Kurathong, S.; Lee, P.; Kraengraeng, R.	Title	N/A	Pre-1990	Original/updated search
Relationship between prevalence and intensity of Opisthorchis viverrini infection, and clinical symptoms and signs in a rural community in north-east Thailand.	1984	Bulletin of the World Health Organization	62	3	Upatham, E. S.; Viyanant, V.; Kurathong, S.; Rojborwonwitaya, J.; Brockelman, W. Y.; Ardsungnoen, S.; Lee, P.; Vajrasthira, S.	Title	N/A	Pre-1990	Original/updated search
Roentgenographically controlled healing of gallbladder lesions in opisthorchiasis after praziquantel treatment	1984	Arzneimittel-Forschung/Drug Research	34	9 B	Dhiensiri, T.; Eua-Ananta, Y.; Bunnag, D.	Title	N/A	Pre-1990	Original/updated search
Scanning electron microscopic study of Opisthorchis viverrini tegument and its alterations induced by amoscanate	1986	International Journal for Parasitology	16	1	Sobhon, P.; Wanichanond, C.; Saitongdes, P.; Koonchornboon, T.; Bubphaniroj, P.; Suchart Upatham, E.; Puengtomwatanakul, S.; Sirisinha, S.	Title	N/A	Pre-1990	Original/updated search
Serodiagnosis of opisthorchis viverrini infestation by an enzyme immuno-assay.	1982	Tropenmedizin und Parasitologie	33	1	Feldheim, W.; Knobloch, J.	Title	N/A	Pre-1990	Original/updated search
Some immunological aspects of opisthorchiasis	1984	Arzneimittel-Forschung/Drug Research	34	9 B	Sirisinha, S.	Title	N/A	Pre-1990	Original/updated search
Stimulation of Ca2+ uptake in the human liver fluke Opisthorchis viverrini by praziquantel	1983	Life Sciences	32	22	Ruenwongsa, P.; Hutadilok, N.; Yuthavong, Y.	Title	N/A	Pre-1990	Original/updated search
Studies on the chemotherapy of human opisthorchiasis in Thailand: I. Clinical trial of praziquantel	1980	Southeast Asian Journal of Tropical Medicine and Public Health	11	4	Bunnag, D.; Harinasuta, T.	Title	N/A	Pre-1990	Original/updated search
Studies on the chemotherapy of human opisthorchiasis: Effective dose of praziquantel in heavy infection	1985	Southeast Asian Journal of Tropical Medicine and Public Health	16	2	Pungpak, S.; Bunnag, D.; Harinasuta, T.	Title	N/A	Pre-1990	Original/updated search
Studies on the chemotherapy of human opisthorchiasis: II. Clinical trial of niclofolan.	1981	The Southeast Asian journal of tropical medicine and public health	12	1	Bunnag, D.; Harinasuta, T.; Desakorn, V.	Title	N/A	Pre-1990	Original/updated search
Studies on the treatment of Opisthorchis viverrini in human infections with quinacrine hydrochloride and chloroquine phosphate	1955	The American journal of tropical medicine and hygiene	4	6	SADUN, E.H.; CHAMNARNKIT, C.; CHETANASEN, S.	Title	N/A	Pre-1990	Original/updated search
Studies with Niclofolan (Bay 9015) in the treatment of 51 cases infected with human opisthorchiasis	1980	Parasitology research	121	12	Ambroise-Thomas, P.; Wegner, D.H.G.; Goullier, A.; Desgeorges, P.T.; Billiault, X.	Title	N/A	Pre-1990	Original/updated search
Territories endemic for Opisthorchis felineus and approaches to their geographic ranging in the view of chosen targets and control measures	1986	Meditsinskaya Parazitologiya i Parazitarnye Bolezni	No. 6		Zavoikin, V.D.	Title	N/A	Pre-1990	Original/updated search
Transient rise in opisthorchis egg count after praziquantel treatment	1988	Southeast Asian Journal of Tropical Medicine and Public Health	19	2	Riganti, M.; Pungpak, S.; Harinasuta, T.; Bunnag, D.	Title	N/A	Pre-1990	Original/updated search
Treatment of Opisthorchiasis viverrini in hamsters with albendazole.	1984	Folia parasitologica	70		Bhaibulaya, M.; Punthuprapasa, P.	Title	N/A	Pre-1990	Original/updated search
Treatment of Opisthorchis viverrini with mebendazole	1981	Southeast Asian Journal of Tropical Medicine and Public Health	12	4	Jaroonvesama, N.; Charoenlarp, K.; Cross, J.H.	Title	N/A	Pre-1990	Original/updated search
Ultrastructural investigations on the effects of praziquantel on human trematodes from Asia: Clonorchis sinensis, Metagonimus yokogawai, Opisthorchis viverrini, Paragonimus westermani and Schistosoma japonicum.	1983	Arzneimittel-Forschung	33	1	Mehlhorn, H.; Kojima, S.; Rim, H. J.; Ruenwongsa, P.; Andrews, P.; Thomas, H.; Bunnag, B.	Title	N/A	Pre-1990	Original/updated search
[Control of Opisthorchis viverrini infection for cholangiocarcinoma prevention]	2017	Bull Soc Pathol Exot	110	1	Buisson, Y.	Title	N/A	Secondary research	Original/updated search
[Opisthorchiasis: tradition and innovation]	2012	Eksp Klin Gastroenterol		4	Grigor'eva, I. N.	Title	N/A	Secondary research	Original/updated search
[Research progress on the relationship between three kinds of liver fluke infections and cholangiocarcinoma]	2010	Zhongguo Ji Sheng Chong Xue Yu Ji Sheng Chong Bing Za Zhi	28	4	Liu, G. X. and Wu, X. P. and Wang, Z. J. and Bai, X. and Liu, M. Y.	Title	N/A	Secondary research	Original/updated search
[Role of opisthorchis felineus on induction of bile duct cancer]	2015	Parazitologiia	49	1	Maksimova, G. A. and Zhukova, N. A. and Kashina, E. V. and Lvova, M. N. and Katokhin, A. V. and Tolstikova, T. G. and Mordvinov, V. A.	Title	N/A	Secondary research	Original/updated search
A comprehensive review of omics and host-parasite interplays studies, towards control of Opisthorchis viverrini infection for prevention of cholangiocarcinoma	2019	Acta Trop	196		Prasopdee, S. and Thitapakorn, V. and Sathavornmanee, T. and Tesana, S.	Title	N/A	Secondary research	Original/updated search
A spatial analysis of liver fluke disease distribution using GIS in Khon Kaen Province, Thailand	2012	33rd Asian Conference on Remote Sensing 2012, ACRS 2012	3		Sonsa, A. and Reungsang, P.	Title	N/A	Secondary research	Original/updated search
Advances in the Diagnosis of Human Opisthorchiasis: Development of Opisthorchis viverrini Antigen Detection in Urine	2015	PLoS Negl Trop Dis	9	10	Worasith, C. and Kamamia, C. and Yakovleva, A. and Duenngai, K. and Wangboon, C. and Sithithaworn, J. and Watwiengkam, N. and Namwat, N. and Techasen, A. and Loilome, W. and Yongvanit, P. and Loukas, A. and Sithithaworn, P. and Bethony, J. M.	Title	N/A	Secondary research	Original/updated search
Analysis of interventions against the liver fluke, opisthorchis viverrini	2018	Math Biosci	303		Burli, C. and Harbrecht, H. and Odermatt, P. and Sayasone, S. and Chitnis, N.	Title	N/A	Secondary research	Original/updated search
Association between praziquantel and cholangiocarcinoma in patients infected with Opisthorchis viverrini: a systematic review and meta-analysis	2013	Asian Pac J Cancer Prev	14	11	Kamsa-ard, S. and Laopaiboon, M. and Luvira, V. and Bhudhisawasdi, V.	Title	N/A	Secondary research	Original/updated search
Clonorchis sinensis, an oriental liver fluke, as a human biological agent of cholangiocarcinoma: a brief review	2016	BMB Rep	49	11	Kim, T. S. and Pak, J. H. and Kim, J. B. and Bahk, Y. Y.	Title	N/A	Secondary research	Original/updated search
Clonorchis, opisthorchis, and metorchis	2015	Biology of Foodborne Parasites			Sithithaworn, P. and Saijuntha, W. and Andrews, R. H. and Petney, T. N.	Title	N/A	Secondary research	Original/updated search
Co-infections with liver fluke and Helicobacter species: A paradigm change in pathogenesis of opisthorchiasis and cholangiocarcinoma?	2017	Parasitol Int	66	4	Sripa, B. and Deenonpoe, R. and Brindley, P. J.	Title	N/A	Secondary research	Original/updated search
Concerted action is needed to tackle liver fluke infections in Asia	2008	PLoS Negl Trop Dis	2	5	Sripa, B.	Title	N/A	Secondary research	Original/updated search
Correction to: R-praziquantel integrated population pharmacokinetics in preschool- and school-aged African children infected with Schistosoma mansoni and S. haematobium and Lao adults infected with Opisthorchis viverrini	2022	J Pharmacokinet Pharmacodyn	49	3	Falcoz, C. and Guzy, S. and Kovac, J. and Meister, I. and Coulibaly, J. and Sayasone, S. and Wesche, D. and Lin, Y. W. and Keiser, J.	Title	N/A	Secondary research	Original/updated search
Current Perspectives on Opisthorchiasis Control and Cholangiocarcinoma Detection in Southeast Asia	2018	Front Med (Lausanne)	5		Khuntikeo, N. and Titapun, A. and Loilome, W. and Yongvanit, P. and Thinkhamrop, B. and Chamadol, N. and Boonmars, T. and Nethanomsak, T. and Andrews, R. H. and Petney, T. N. and Sithithaworn, P.	Title	N/A	Secondary research	Original/updated search
Current State of Knowledge on Blood and Tissue-Based Biomarkers for Opisthorchis viverrini-induced Cholangiocarcinoma: A Review of Prognostic, Predictive, and Diagnostic Markers.	2024	Asian Pacific journal of cancer prevention : APJCP	25	1	Kafle, Alok; Suttiprapa, Sutas	Title	N/A	Secondary research	Original/updated search
Detection of helminths by loop-mediated isothermal amplification assay: a review of updated technology and future outlook	2019	Infect Dis Poverty	8	1	Deng, M. H. and Zhong, L. Y. and Kamolnetr, O. and Limpanont, Y. and Lv, Z. Y.	Title	N/A	Secondary research	Original/updated search
DNA amplification approaches for the diagnosis of key parasitic helminth infections of humans	2011	Mol Cell Probes	25	4	Gordon, C. A. and Gray, D. J. and Gobert, G. N. and McManus, D. P.	Title	N/A	Secondary research	Original/updated search
Does a combination of opisthorchiasis and ethyl alcohol consumption enhance early cholangiofibrosis, the risk of cholangiocarcinoma?	2013	Parasitol Res	112	8	Sriraj, P. and Aukkanimart, R. and Boonmars, T. and Juasook, A. and Sudsarn, P. and Wonkchalee, N. and Pairojkul, C. and Waraasawapati, S. and Laummaunwai, P. and Boonjaraspinyo, S.	Title	N/A	Secondary research	Original/updated search
Effectiveness of public health interventions in reducing the prevalence of Opisthorchis viverrini: a protocol for systematic review and network meta-analysis.	2022	BMJ open	12	9	Sota, Pornphutthachat; Alene, Kefyalew Addis; Andityas, Morsid; Tangkawattana, Sirikachorn; Sripa, Banchob; Clements, Archie C. A.	Title	N/A	Secondary research	Original/updated search
Efficacy of drugs against clonorchiasis and opisthorchiasis: a systematic review and network meta-analysis	2022	The Lancet Microbe	3	8	Qian, Men-Bao; Patel, Chandni; Palmeirim, Marta S.; Wang, Xiaoming; Schindler, Christian; Utzinger, Jürg; Zhou, Xiao-Nong; Keiser, Jennifer	Title	N/A	Secondary research	Original/updated search
Epidemiology of Opisthorchis viverrini	2003	Acta Trop	88	3	Sithithaworn, P. and Haswell-Elkins, M.	Title	N/A	Secondary research	Original/updated search
Epidemiology of Opisthorchis viverrini Infection	2018	Adv Parasitol	101		Suwannatrai, A. and Saichua, P. and Haswell, M.	Title	N/A	Secondary research	Original/updated search
Health informatics model for helminthiasis in Thailand	2017	J Helminthol	91	5	Nithikathkul, C. and Trevanich, A. and Wongsaroj, T. and Wongsawad, C. and Reungsang, P.	Title	N/A	Secondary research	Original/updated search
Helminth infections in fish in Vietnam: A systematic review	2021	Int J Parasitol Parasites Wildl	14		Nguyen, T. H. and Dorny, P. and Nguyen, T. T. G. and Dermauw, V.	Title	N/A	Secondary research	Original/updated search
Helminths and Cancers From the Evolutionary Perspective	2018	Front Med (Lausanne)	5		Scholte, L. L. S. and Pascoal-Xavier, M. A. and Nahum, L. A.	Title	N/A	Secondary research	Original/updated search
Helminths and malignancy	2009	Parasite Immunol	31	11	Vennervald, B. J. and Polman, K.	Title	N/A	Secondary research	Original/updated search
Helminths in human carcinogenesis	2011	Cancer Lett	305	2	Fried, B. and Reddy, A. and Mayer, D.	Title	N/A	Secondary research	Original/updated search
Liver fluke infection and cholangiocarcinoma: a review	2017	Parasitol Res	116	1	Zheng, S. and Zhu, Y. and Zhao, Z. and Wu, Z. and Okanurak, K. and Lv, Z.	Title	N/A	Secondary research	Original/updated search
Liver flukes: Clonorchis and opisthorchis	2014	Advances in Experimental Medicine and Biology	766		Saijuntha, W. and Sithithaworn, P. and Kaitsopit, N. and Andrews, R. H. and Petney, T. N.	Title	N/A	Secondary research	Original/updated search
Liver flukes: the malady neglected	2011	Korean J Radiol	12	3	Lim, J. H.	Title	N/A	Secondary research	Original/updated search
MicroRNAs in Helminth Parasites: A Systematic Review	2022	Curr Mol Med	22	9	Alizadeh, Z. and Mahami-Oskouei, M. and Spotin, A. and Ahmadpour, E. and Cai, P. and S and oghchian Shotorbani, S. and Pashazadeh, F. and Ansari, F. and Mohammadi, H.	Title	N/A	Secondary research	Original/updated search
Opisthorchiasis and cholangiocarcinoma in Southeast Asia: an unresolved problem	2017	Int J Gen Med	10		Hughes, T. and O'Connor, T. and Techasen, A. and Namwat, N. and Loilome, W. and Andrews, R. H. and Khuntikeo, N. and Yongvanit, P. and Sithithaworn, P. and Taylor-Robinson, S. D.	Title	N/A	Secondary research	Original/updated search
Opisthorchiasis in Thailand: review and current status	2008	World J Gastroenterol	14	15	Kaewpitoon, N. and Kaewpitoon, S. J. and Pengsaa, P.	Title	N/A	Secondary research	Original/updated search
Opisthorchiasis: an overlooked danger	2015	PLoS Negl Trop Dis	9	4	Ogorodova, L. M. and Fedorova, O. S. and Sripa, B. and Mordvinov, V. A. and Katokhin, A. V. and Keiser, J. and Odermatt, P. and Brindley, P. J. and Mayboroda, O. A. and Velavan, T. P. and Freidin, M. B. and Sazonov, A. E. and Saltykova, I. V. and Pakharukova, M. Y. and Kovshirina, Y. V. and Kaloulis, K. and Krylova, O. Y. and Yazdanbakhsh, M. and Consortium, Topic	Title	N/A	Secondary research	Original/updated search
Opisthorchis viverrini and opisthorchiasis: a historical review and future perspective	2003	Acta Trop	88	3	Upatham, E. S. and Viyanant, V.	Title	N/A	Secondary research	Original/updated search
Opisthorchis viverrini and opisthorchiasis: the 21st century review	2003	Acta Trop	88	3	Sripa, B. and Sithithaworn, P. and Sirisinha, S.	Title	N/A	Secondary research	Original/updated search
Opisthorchis viverrini-Current Understanding of the Neglected Hepatobiliary Parasite.	2023	Pathogens (Basel, Switzerland)	12	6	Liau, Matthias Yi Quan; Toh, En Qi; Shelat, Vishalkumar Girishchandra	Title	N/A	Secondary research	Original/updated search
Parasite-associated cancers (blood flukes/liver flukes)	2017	Advances in Experimental Medicine and Biology	1018		Feng, M. and Cheng, X.	Title	N/A	Secondary research	Original/updated search
Review and Current Status of Opisthorchis viverrini Infection at the Community Level in Thailand	2015	Asian Pac J Cancer Prev	16	16	Kaewpitoon, N. and Kootanavanichpong, N. and Kompor, P. and Chavenkun, W. and Kujapun, J. and Norkaew, J. and Ponphimai, S. and Matrakool, L. and Tongtawee, T. and Panpimanmas, S. and Rujirakul, R. and Padchasuwan, N. and Pholsripradit, P. and Eksanti, T. and Phatisena, T. and Loyd, R. A. and Kaewpitoon, S. J.	Title	N/A	Secondary research	Original/updated search
Risk Factors for Opisthorchis Viverrini Infection: A Systematic Review	2020	J Infect Public Health	13	9	Pengput, A. and Schwartz, D. G.	Title	N/A	Secondary research	Original/updated search
Taxonomy and biology of liver flukes	2003	Acta Trop	88	3	Kaewkes, S.	Title	N/A	Secondary research	Original/updated search
The burden of opisthorchiasis and leptospirosis in Thailand: A nationwide syndemic analysis	2022	Acta Trop	226		Almanfaluthi, M. and Widodo, S. and Suttiprapa, S. and Wongsaroj, T. and Sripa, B.	Title	N/A	Secondary research	Original/updated search
The diagnosis of human opisthorchiasis	2002	Southeast Asian J Trop Med Public Health	33		Jamornthanyawat, N.	Title	N/A	Secondary research	Original/updated search
The Drugs We Have and the Drugs We Need Against Major Helminth Infections	2010	Advances in Parasitology	73		Keiser, J. and Utzinger, J.	Title	N/A	Secondary research	Original/updated search
Thinking beyond Opisthorchis viverrini for risk of cholangiocarcinoma in the lower Mekong region: a systematic review and meta-analysis	2018	Infect Dis Poverty	7	1	Steele, J. A. and Richter, C. H. and Echaubard, P. and Saenna, P. and Stout, V. and Sithithaworn, P. and Wilcox, B. A.	Title	N/A	Secondary research	Original/updated search
Updated molecular phylogenetic data for Opisthorchis spp. (Trematoda: Opisthorchioidea) from ducks in Vietnam	2017	Parasit Vectors	10	1	Dao, T. T. H. and Nguyen, T. T. G. and Gabriel, S. and Bui, K. L. and Dorny, P. and Le, T. H.	Title	N/A	Secondary research	Original/updated search
A study of tribendimidine effects in vitro and in vivo on the liver fluke Opisthorchis felineus	2019	Parasit Vectors	12	1	Pakharukova, M. Y. and Samsonov, V. A. and Serbina, E. A. and Mordvinov, V. A.	Title	N/A	Wrong disease	Original/updated search
Adult Opisthorchis felineus major protein fractions deduced from transcripts: comparison with liver flukes Opisthorchis viverrini and Clonorchis sinensis	2013	Exp Parasitol	135	2	Pomaznoy, M. and Tatkov, S. and Katokhin, A. and Afonnikov, D. and Babenko, V. and Furman, D. and Brusentsov, I. and Belavin, P. and Najakshin, A. and Guselnikov, S. and Vasiliev, G. and Sivkov, A. and Prokhortchouk, E. and Skryabin, K. and Mordvinov, V.	Title	N/A	Wrong disease	Original/updated search
An Unexpected Case of Opisthorchis felineus Infection Revealed during Liver Transplantation	2023	Pathogens	12	8	Mangano, V.D.; Campani, D.; Cacciato Insilla, A.; Coco, B.; Gomez Morales, M.A.; Brunetto, M.; La Rosa, G.; Ludovisi, A.; De Simone, P.; Bruschi, F.	Title	N/A	Wrong disease	Original/updated search
Anti-Opisthorchis felineus effects of artemisinin derivatives: An in vitro study.	2024	Acta tropica	254		Ponomarev, Denis; Lvova, Maria; Mordvinov, Viatcheslav; Chidunchi, Irina; Dushkin, Alexander; Avgustinovich, Damira	Title	N/A	Wrong disease	Original/updated search
Artemisinin and its derivatives in treating helminthic infections beyond schistosomiasis	2018	Pharmacol Res	133		Lam, N. S. and Long, X. and Su, X. Z. and Lu, F.	Title	N/A	Wrong disease	Original/updated search
Atteinte Hepatique Mixte A Opistorchis Viverrini Et Schistosoma Mekongi Asymptomatique Depuis Plus De 12 Ans Chez Un Laotien	1990	MÃ©decine et Maladies Infectieuses	20	2	Basset, D. and Hennequin, C. and Mainguene, C. and Chauvenet, L. and Lagrange, Ph	Title	N/A	Wrong disease	Original/updated search
Comparative evaluation of Strongyloides ratti and S. stercoralis larval antigen for diagnosis of strongyloidiasis in an endemic area of opisthorchiasis	2015	Parasitol Res	114	7	Eamudomkarn, C. and Sithithaworn, P. and Sithithaworn, J. and Kaewkes, S. and Sripa, B. and Itoh, M.	Title	N/A	Wrong disease	Original/updated search
Discovery of Opisthorchis lobatus (Trematoda: Opisthorchiidae): a new record of small liver flukes in the Greater Mekong Sub-region	2011	J Parasitol	97	6	Thaenkham, U. and Nuamtanong, S. and Vonghachack, Y. and Yoonuan, T. and Sanguankiat, S. and Dekumyoy, P. and Prommasack, B. and Kobayashi, J. and Waikagul, J.	Title	N/A	Wrong disease	Original/updated search
Effect of Opisthorchis felineus infection and dimethylnitrosamine administration on the induction of cholangiocarcinoma in Syrian hamsters	2017	Parasitol Int	66	4	Maksimova, G. A. and Pakharukova, M. Y. and Kashina, E. V. and Zhukova, N. A. and Kovner, A. V. and Lvova, M. N. and Katokhin, A. V. and Tolstikova, T. G. and Sripa, B. and Mordvinov, V. A.	Title	N/A	Wrong disease	Original/updated search
Functional Analysis of the Unique Cytochrome P450 of the Liver Fluke Opisthorchis felineus	2015	PLoS Negl Trop Dis	9	12	Pakharukova, M. Y. and Vavilin, V. A. and Sripa, B. and Laha, T. and Brindley, P. J. and Mordvinov, V. A.	Title	N/A	Wrong disease	Original/updated search
Genomics and proteomics of the liver fluke Opisthorchis felineus	2020	Vavilovskii Zhurnal Genet Selektsii	24	4	Mordvinov, V. A. and Ershov, N. I. and Zaparina, O. G. and Pakharukova, M. Y.	Title	N/A	Wrong disease	Original/updated search
High prevalence of Fasciolopsis buski in an endemic area of liver fluke infection in Thailand	2002	MedGenMed	4	3	Wiwanitkit, V. and Suwansaksri, J. and Chaiyakhun, Y.	Title	N/A	Wrong disease	Original/updated search
High prevalence of haplorchiasis in Nan and Lampang provinces, Thailand, proven by adult worm recovery from suspected opisthorchiasis cases	2013	Korean J Parasitol	51	6	Wijit, A. and Morakote, N. and Klinchid, J.	Title	N/A	Wrong disease	Original/updated search
Idiopyrgus souleyetianus (Gastropoda: Tomichiidae) as an intermediate host of the liver fluke Amphimerus sp. (Trematoda: Opisthorchiidae) in Brazil	2024	Parasitology International	100		Coelho, P.R.S.; López-Hernández, D.; Oliveira, N.M.T.; Gomes, D.S.; Geiger, S.M.; Pinto, H.A.	Title	N/A	Wrong disease	Original/updated search
Infection with Opisthorchis felineus induces intraepithelial neoplasia of the biliary tract in a rodent model	2017	Carcinogenesis	38	9	Gouveia, M. J. and Pakharukova, M. Y. and Laha, T. and Sripa, B. and Maksimova, G. A. and Rinaldi, G. and Brindley, P. J. and Mordvinov, V. A. and Amaro, T. and Santos, L. L. and Costa, Jmcd and Vale, N.	Title	N/A	Wrong disease	Original/updated search
Morbidity associated with Schistosoma mekongi and concurrent helminth infection in Lao People's Democratic Republic	2020	Acta Trop	204		Sayasone, S. and Kling, K. and Southisavath, P. and Utzinger, J. and Oroth, R. and Odermatt, P.	Title	N/A	Wrong disease	Original/updated search
New insights from Opisthorchis felineus genome: update on genomics of the epidemiologically important liver flukes	2019	BMC Genomics	20	1	Ershov, N. I. and Mordvinov, V. A. and Prokhortchouk, E. B. and Pakharukova, M. Y. and Gunbin, K. V. and Ustyantsev, K. and Genaev, M. A. and Blinov, A. G. and Mazur, A. and Boulygina, E. and Tsygankova, S. and Khrameeva, E. and Chekanov, N. and Fan, G. and Xiao, A. and Zhang, H. and Xu, X. and Yang, H. and Solovyev, V. and Lee, S. M. and Liu, X. and Afonnikov, D. A. and Skryabin, K. G.	Title	N/A	Wrong disease	Original/updated search
Opisthorchis viverrini-like liver fluke in birds from Vietnam: morphological variability and rDNA/mtDNA sequence confirmation	2014	J Helminthol	88	4	Dao, T. H. and Nguyen, T. G. and Victor, B. and Gabriel, S. and Dorny, P.	Title	N/A	Wrong disease	Original/updated search
Serotonin Signalling in Flatworms: An Immunocytochemical Localisation of 5-HT7 Type of Serotonin Receptors in Opisthorchis felineus and Hymenolepis diminuta	2021	Biomolecules	11	8	Kreshchenko, N. and Terenina, N. and Ermakov, A.	Title	N/A	Wrong disease	Original/updated search
The Digenea parasite Opisthorchis felineus: a target for the discovery and development of novel drugs	2010	Infect Disord Drug Targets	10	5	Mordvinov, V. A. and Furman, D. P.	Title	N/A	Wrong disease	Original/updated search
The liver fluke Opisthorchis felineus: biology, epidemiology and carcinogenic potential	2016	Trans R Soc Trop Med Hyg	110	1	Pakharukova, M. Y. and Mordvinov, V. A.	Title	N/A	Wrong disease	Original/updated search
[A case of severe eosinophilia in the acute phase of Opisthorchis viverrini infection]	2003	Kansenshogaku Zasshi	77	9	Nishiura, H. and Tsunoda, T. and Akao, N.	Title	N/A	Wrong outcome	Original/updated search
A combination of liver fluke infection and traditional northeastern Thai foods associated with cholangiocarcinoma development	2016	Parasitol Res	115	10	Sriraj, P. and Boonmars, T. and Aukkanimart, R. and Songsri, J. and Sripan, P. and Ratanasuwan, P. and Boonjaraspinyo, S. and Wongchalee, N. and Laummaunwai, P.	Title	N/A	Wrong outcome	Original/updated search
A fluorescence AuNPs-LISA: A new approach for Opisthorchis viverrini (Ov) antigen detection with a simple fluorescent enhancement strategy by surfactant micelle in urine samples	2021	Spectrochim Acta A Mol Biomol Spectrosc	254		Taron, W. and Jamnongkan, W. and Phetcharaburanin, J. and Klanrit, P. and Namwat, N. and Techasen, A. and Sithithaworn, P. and Khuntikeo, N. and Boonmars, T. and Loilome, W. and Ngeontae, W.	Title	N/A	Wrong outcome	Original/updated search
A high frequency of hepatobiliary disease and suspected cholangiocarcinoma associated with heavy Opisthorchis viverrini infection in a small community in north-east Thailand	1990	Trans R Soc Trop Med Hyg	84	5	Elkins, D. B. and Haswell-Elkins, M. R. and Mairiang, E. and Mairiang, P. and Sithithaworn, P. and Kaewkes, S. and Bhudhisawasdi, V. and Uttaravichien, T.	Title	N/A	Wrong outcome	Original/updated search
Aberrant GLUT1 Expression Is Associated With Carcinogenesis and Progression of Liver Fluke-associated Cholangiocarcinoma	2021	In Vivo	35	1	Thamrongwaranggoon, U. and Sangkhamanon, S. and Seubwai, W. and Saranaruk, P. and Cha'on, U. and Wongkham, S.	Title	N/A	Wrong outcome	Original/updated search
Adherence of Helicobacter pylori to Opisthorchis viverrini gut epithelium and the tegument mediated via L-fucose binding adhesin	2022	Parasitology	149	10	Thanaphongdecha, P.; Chamgramol, Y.; Pairojkul, C.; Deenonpoe, R.; Suttiprapa, S.; Brindley, P.J.; Sripa, B.	Title	N/A	Wrong outcome	Original/updated search
Advanced periductal fibrosis from infection with the carcinogenic human liver fluke Opisthorchis viverrini correlates with elevated levels of interleukin-6	2009	Hepatology	50	4	Sripa, B. and Mairiang, E. and Thinkhamrop, B. and Laha, T. and Kaewkes, S. and Sithithaworn, P. and Tessana, S. and Loukas, A. and Brindley, P. J. and Bethony, J. M.	Title	N/A	Wrong outcome	Original/updated search
Affinity purified oval antigen for diagnosis of Opisthorchiasis viverrini	2001	Asian Pac J Allergy Immunol	19	4	Wongsaroj, T. and Sakolvaree, Y. and Chaicumpa, W. and Maleewong, W. and Kitikoon, V. and Tapchaisri, P. and Chongsa-nguan, M. and Cross, J. H.	Title	N/A	Wrong outcome	Original/updated search
Alcohol and alkalosis enhance excystation of Opisthorchis viverrini metacercariae	2013	Parasitol Res	112	6	Sriraj, P. and Aukkanimart, R. and Boonmars, T. and Wonkchalee, N. and Juasook, A. and Sudsarn, P. and Pairojkul, C. and Waraasawapati, S. and Pinlaor, S.	Title	N/A	Wrong outcome	Original/updated search
Alterations of gene expression of RB pathway in Opisthorchis viverrini infection-induced cholangiocarcinoma	2009	Parasitol Res	105	5	Boonmars, T. and Wu, Z. and Boonjaruspinyo, S. and Pinlaor, S. and Nagano, I. and Takahashi, Y. and Kaewsamut, B. and Yongvanit, P.	Title	N/A	Wrong outcome	Original/updated search
An interleukin-6 receptor polymorphism is associated with opisthorchiasis-linked cholangiocarcinoma risk in Thailand	2014	Asian Pac J Cancer Prev	15	13	Prayong, P. and Mairiang, E. and Pairojkul, C. and Chamgramol, Y. and Mairiang, P. and Bhudisawasdi, V. and Sripa, B.	Title	N/A	Wrong outcome	Original/updated search
Analysis of the population genetics of Opisthorchis viverrini sensu lato in the Nam Ngum River wetland, Lao PDR, by multilocus enzyme electrophoresis	2014	Parasitol Res	113	8	Kiatsopit, N. and Sithithaworn, P. and Saijuntha, W. and Pitaksakulrat, O. and Petney, T. N. and Webster, J. P. and Andrews, R. H.	Title	N/A	Wrong outcome	Original/updated search
Antifibrotic effect of xanthohumol in combination with praziquantel is associated with altered redox status and reduced iron accumulation during liver fluke-associated cholangiocarcinogenesis	2018	PeerJ	6		Jamnongkan, W. and Thanee, M. and Yongvanit, P. and Loilome, W. and Thanan, R. and Kimawaha, P. and Boonmars, T. and Silakit, R. and Namwat, N. and Techasen, A.	Title	N/A	Wrong outcome	Original/updated search
Anti-inflammatory effect of prednisolone on the growth of human liver fluke in experimental opisthorchiasis	2012	Parasitol Res	110	6	Juasook, A. and Boonmars, T. and Kaewkes, S. and Loilome, W. and Veteewuthacharn, K. and Wu, Z. and Yongvanit, P.	Title	N/A	Wrong outcome	Original/updated search
Anti-inflammatory, antioxidant and hepatoprotective effects of Thunbergia laurifolia Linn. on experimental opisthorchiasis	2012	Parasitol Res	111	1	Wonkchalee, O. and Boonmars, T. and Aromdee, C. and Laummaunwai, P. and Khunkitti, W. and Vaeteewoottacharn, K. and Sriraj, P. and Aukkanimart, R. and Loilome, W. and Chamgramol, Y. and Pairojkul, C. and Wu, Z. and Juasook, A. and Sudsarn, P.	Title	N/A	Wrong outcome	Original/updated search
Apoptosis of cholangiocytes modulated by thioredoxin of carcinogenic liver fluke	2015	Int J Biochem Cell Biol	65		Matchimakul, P. and Rinaldi, G. and Suttiprapa, S. and Mann, V. H. and Popratiloff, A. and Laha, T. and Pimenta, R. N. and Cochran, C. J. and Kaewkes, S. and Sripa, B. and Brindley, P. J.	Title	N/A	Wrong outcome	Original/updated search
Application of environmental DNA analysis for the detection of Opisthorchis viverrini DNA in water samples	2017	Acta Trop	169		Hashizume, H. and Sato, M. and Sato, M. O. and Ikeda, S. and Yoonuan, T. and Sanguankiat, S. and Pongvongsa, T. and Moji, K. and Minamoto, T.	Title	N/A	Wrong outcome	Original/updated search
Application of urine antigen assay to evaluate outcomes of praziquantel treatment and reinfection in opisthorchiasis in northeast Thailand	2020	Trans R Soc Trop Med Hyg	114	10	Worasith, C. and Wangboon, C. and Kopolrat, K. Y. and Homwong, C. and Sithithaworn, J. and Techasen, A. and Thanan, R. and Khuntikeo, N. and Sithithaworn, P.	Title	N/A	Wrong outcome	Original/updated search
Assessing the role of Filopaludina martensi martensi as a biocontrol agent of Bithynia siamensis goniomphalos, the first intermediate host of Opisthorchis viverrini	2020	Parasitol Res	119	10	Wang, Y. C. and Liew, T. Z. and Namsanor, J. and Sithithaworn, P.	Title	N/A	Wrong outcome	Original/updated search
Association between helminth infections and diabetes mellitus in adults from the Lao People's Democratic Republic: a cross-sectional study	2018	Infect Dis Poverty	7	1	Htun, N. S. N. and Odermatt, P. and Paboriboune, P. and Sayasone, S. and Vongsakid, M. and Phimolsarn-Nusith, V. and Tran, X. D. and Ounnavong, P. S. and Andriama-Hefasoa, N. and Senvanpan, N. D. and Homsana, A. and Lianosay, B. and Xayavong, D. and Robinson, D. R. and Bounsavath, P. and Prasayasith, P. P. and Syphan, S. D. and Lu, Y. X. and Thilakoun, K. and Xaiyaphet, X. S. and Vongngakesone, P…	Title	N/A	Wrong outcome	Original/updated search
Association of antibodies to Opisthorchis viverrini with hepatobiliary disease in northeastern Thailand	1994	Am J Trop Med Hyg	51	4	Itoh, M. and Pairojkul, C. and Thamawit, W. and Sithithaworn, P. and Tiwawech, D. and Uttaravicien, T. and Shirai, T. and Ito, N.	Title	N/A	Wrong outcome	Original/updated search
Association of MICA Gene Polymorphism in Opisthorchis viverrini-Induced Periductal Fibrosis in Northeastern Thais.	2023	Asian Pacific Journal of Cancer Prevention	24	9	Myo Oo, Tay Zar; Saichua, Prasert; Phoksawat, Wisitsak; Sithithaworn, Paiboon; Mairiang, Eimorn; Sripa, Banchob; Leelayuwat, Chanvit; Jumnaisong, Amonrat	Title	N/A	Wrong outcome	Original/updated search
AuNPs-LISA, an efficient detection assay for Opisthorchis viverrini (Ov) antigen in urine	2020	Talanta	209		Taron, W. and Jamnongkan, W. and Techasen, A. and Phetcharaburanin, J. and Namwat, N. and Sithithaworn, P. and Khuntikeo, N. and Mukdasai, S. and Sayasone, S. and Loilome, W. and Ngeontae, W.	Title	N/A	Wrong outcome	Original/updated search
Biliary cystadenoma associated with Opisthorchis viverrini infection in a domestic cat (Felis catus)	2018	Vet Parasitol	258		Tiwananthagorn, S. and Srivorakul, S. and Khochakul, V. and Pringproa, K.	Title	N/A	Wrong outcome	Original/updated search
Candidate genes involving in tumorigenesis of cholangiocarcinoma induced by Opisthorchis viverrini infection	2011	Parasitol Res	109	3	Wu, Z. and Boonmars, T. and Boonjaraspinyo, S. and Nagano, I. and Pinlaor, S. and Puapairoj, A. and Yongvanit, P. and Takahashi, Y.	Title	N/A	Wrong outcome	Original/updated search
Carcinogenic liver fluke Opisthorchis viverrini oxysterols detected by LC-MS/MS survey of soluble fraction parasite extract	2013	Parasitol Int	62	6	Vale, N. and Gouveia, M. J. and Botelho, M. and Sripa, B. and Suttiprapa, S. and Rinaldi, G. and Gomes, P. and Brindley, P. J. and Correia da Costa, J. M.	Title	N/A	Wrong outcome	Original/updated search
Changes in serum antibodies to Opisthorchis viverrini in humans and hamsters following treatment of opisthorchiasis	1994	Asian Pac J Allergy Immunol	12	1	Ruangkunaporn, Y. and Akai, P. S. and Chongsa-nguan, M. and Sri-Yeythong, S. and Kitikoon, V. and Chaicumpa, W.	Title	N/A	Wrong outcome	Original/updated search
Chicken IgY-based coproantigen capture ELISA for diagnosis of human opisthorchiasis	2017	Parasitol Int	66	4	Teimoori, S. and Arimatsu, Y. and Laha, T. and Kaewkes, S. and Sereerak, P. and Sripa, M. and Tangkawattana, S. and Brindley, P. J. and Sripa, B.	Title	N/A	Wrong outcome	Original/updated search
Chromosomes and C-banding of Opisthorchis viverrini	1999	Southeast Asian J Trop Med Public Health	30	3	Komalamisra, C.	Title	N/A	Wrong outcome	Original/updated search
Chromosomes and karyotype analysis of a liver fluke, Opisthorchis viverrini, by scanning electron microscopy	2012	Parasitol Int	61	3	Kaewkong, W. and Choochote, W. and Kanla, P. and Maleewong, W. and Intapan, P. M. and Wongkham, S. and Wongkham, C.	Title	N/A	Wrong outcome	Original/updated search
Cloning, expression, and characterization of a novel Opisthorchis viverrini calcium-binding EF-hand protein	2012	Parasitol Int	61	1	Senawong, G. and Laha, T. and Loukas, A. and Brindley, P. J. and Sripa, B.	Title	N/A	Wrong outcome	Original/updated search
Clonorchis sinensis and Opisthorchis viverrini: development of a mitochondrial-based multiplex PCR for their identification and discrimination	2006	Exp Parasitol	112	2	Le, T. H. and Van De, N. and Blair, D. and Sithithaworn, P. and McManus, D. P.	Title	N/A	Wrong outcome	Original/updated search
Co-existence of intraductal papillary neoplasm of the bile duct and Opisthorchis viverrini	2022	J Hepatobiliary Pancreat Sci	29	3	Luvira, V. and Tipwaratorn, T. and Pugkhem, A.	Title	N/A	Wrong outcome	Original/updated search
Comparative assessment of immunochromatographic test kits using somatic antigens from adult Opisthorchis viverrini and IgG and IgG4 conjugates for serodiagnosis of human opisthorchiasis	2021	Parasitol Res	120	8	Phupiewkham, W. and Sadaow, L. and Sanpool, O. and Rodpai, R. and Yamasaki, H. and Ittiprasert, W. and Mann, V. H. and Brindley, P. J. and Maleewong, W. and Intapan, P. M.	Title	N/A	Wrong outcome	Original/updated search
Comparative Characterization of Four Calcium-Binding EF Hand Proteins from Opisthorchis viverrini	2018	Korean J Parasitol	56	1	Emmanoch, P. and Kosa, N. and Vichasri-Grams, S. and Tesana, S. and Grams, R. and Geadkaew-Krenc, A.	Title	N/A	Wrong outcome	Original/updated search
Co-occurrence of opisthorchiasis and diabetes exacerbates morbidity of the hepatobiliary tract disease	2018	PLoS Negl Trop Dis	12	6	Chaidee, A. and Onsurathum, S. and Intuyod, K. and Pannangpetch, P. and Pongchaiyakul, C. and Pinlaor, P. and Pairojkul, C. and Ittiprasert, W. and Cochran, C. J. and Mann, V. H. and Brindley, P. J. and Pinlaor, S.	Title	N/A	Wrong outcome	Original/updated search
Copro-DNA diagnosis of Opisthorchis viverrini and Haplorchis taichui infection in an endemic area of Lao PDR	2010	Southeast Asian J Trop Med Public Health	41	1	Sato, M. and Pongvongsa, T. and Sanguankiat, S. and Yoonuan, T. and Dekumyoy, P. and Kalambaheti, T. and Keomoungkhoun, M. and Phimmayoi, I. and Boupha, B. and Moji, K. and Waikagul, J.	Title	N/A	Wrong outcome	Original/updated search
Culture of fecal indicator bacteria from snail intestinal tubes as a tool for assessing the risk of Opisthorchis viverrini infection in Bithynia snail habitat	2019	Parasit Vectors	12	1	Nawrocki, C. C. and Kiatsopit, N. and Namsanor, J. and Sithithaworn, P. and Carlton, E. J.	Title	N/A	Wrong outcome	Original/updated search
Cytokine profiles in Opisthorchis viverrini stimulated peripheral blood mononuclear cells from cholangiocarcinoma patients	2017	Parasitol Int	66	1	Surapaitoon, A. and Suttiprapa, S. and Khuntikeo, N. and Pairojkul, C. and Sripa, B.	Title	N/A	Wrong outcome	Original/updated search
Data set from the proteomic analysis of Bithynia siamensis goniomphalos snails upon infection with the carcinogenic liver fluke Opisthorchis viverrini	2015	Data Brief	2		Prasopdee, S. and Tesana, S. and Cantacessi, C. and Laha, T. and Mulvenna, J. and Grams, R. and Loukas, A. and Sotillo, J.	Title	N/A	Wrong outcome	Original/updated search
Detection of salivary antibodies to crude antigens of Opisthorchis viverrini in opisthorchiasis and cholangiocarcinoma patients	2011	Clin Oral Investig	15	4	Chaiyarit, P. and Sithithaworn, P. and Thuwajit, C. and Yongvanit, P.	Title	N/A	Wrong outcome	Original/updated search
Detection of shared antigens of human liver flukes Opisthorchis viverrini and its snail host, Bithynia spp	1990	Trop Med Parasitol	41	4	Chanawong, A. and Waikagul, J. and Thammapalerd, N.	Title	N/A	Wrong outcome	Original/updated search
Development and evaluation of a polymerase chain reaction (PCR) assay for the detection of Opisthorchis viverrini in fish	2008	Acta Trop	107	1	Parvathi, A. and Umesha, K. R. and Kumar, S. and Sithithaworn, P. and Karunasagar, I. and Karunasagar, I.	Title	N/A	Wrong outcome	Original/updated search
Development of a PCR-based method for the detection of Opisthorchis viverrini in experimentally infected hamsters	2001	Parasitology	122		Wongratanacheewin, S. and Pumidonming, W. and Sermswan, R. W. and Maleewong, W.	Title	N/A	Wrong outcome	Original/updated search
Development of an Immunochromatographic Point-of-Care Test for Serodiagnosis of Opisthorchiasis and Clonorchiasis	2019	Am J Trop Med Hyg	101	5	Sadaow, L. and Sanpool, O. and Rodpai, R. and Yamasaki, H. and Ittiprasert, W. and Mann, V. H. and Brindley, P. J. and Maleewong, W. and Intapan, P. M.	Title	N/A	Wrong outcome	Original/updated search
Development of mitochondrial loop-mediated isothermal amplification for detection of the small liver fluke Opisthorchis viverrini (Opisthorchiidae; Trematoda; Platyhelminthes)	2012	J Clin Microbiol	50	4	Le, T. H. and Nguyen, N. T. and Truong, N. H. and De, N. V.	Title	N/A	Wrong outcome	Original/updated search
Diagnosis of early infection and post chemotherapeutic treatment by copro-DNA detection in experimental opisthorchiasis	2013	Parasitol Res	112	1	Duenngai, K. and Boonmars, T. and Sithithaworn, J. and Sithithaworn, P.	Title	N/A	Wrong outcome	Original/updated search
Diagnosis of Opisthorchis viverrini Infection with Handheld Microscopy in Lao People's Democratic Republic	2016	Am J Trop Med Hyg	94	1	Bogoch, II and Sayasone, S. and Vonghachack, Y. and Meister, I. and Utzinger, J. and Odermatt, P. and Andrews, J. R. and Keiser, J.	Title	N/A	Wrong outcome	Original/updated search
Diagnostic values of parasite-specific antibody detections in saliva and urine in comparison with serum in opisthorchiasis	2012	Parasitol Int	61	1	Sawangsoda, P. and Sithithaworn, J. and Tesana, S. and Pinlaor, S. and Boonmars, T. and Mairiang, E. and Yongvanit, P. and Duenngai, K. and Sithithaworn, P.	Title	N/A	Wrong outcome	Original/updated search
Dielectric property measurement of freshwater fishes and parasite affecting infection opistorchis viverrini for dielectric heating application	2020	Proceedings of the International Symposium on Electrical Insulating Materials	2020		Komsing, S. and Santalunai, S. and Thosdeekoraphat, T. and Thongsopa, C.	Title	N/A	Wrong outcome	Original/updated search
Differential plasma proteomes of the patients with Opisthorchiasis viverrini and cholangiocarcinoma identify a polymeric immunoglobulin receptor as a potential biomarker.	2022	Heliyon	8	10	Prasopdee, Sattrachai; Yingchutrakul, Yodying; Krobthong, Sucheewin; Pholhelm, Montinee; Wongtrakoongate, Patompon; Butthongkomvong, Kritiya; Kulsantiwong, Jutharat; Phanaksri, Teva; Kunjantarachot, Anthicha; Sathavornmanee, Thanakrit; Tesana, Smarn; Thitapakorn, Veerachai	Title	N/A	Wrong outcome	Original/updated search
Differential Protein Expression in the Hemolymph of Bithynia siamensis goniomphalos Infected with Opisthorchis viverrini	2016	PLoS Negl Trop Dis	10	11	Suwannatrai, K. and Suwannatrai, A. and Tabsripair, P. and Welbat, J. U. and Tangkawattana, S. and Cantacessi, C. and Mulvenna, J. and Tesana, S. and Loukas, A. and Sotillo, J.	Title	N/A	Wrong outcome	Original/updated search
Differential Protein Expression Marks the Transition From Infection With Opisthorchis viverrini to Cholangiocarcinoma	2017	Mol Cell Proteomics	16	5	Khoontawad, J. and Pairojkul, C. and Rucksaken, R. and Pinlaor, P. and Wongkham, C. and Yongvanit, P. and Pugkhem, A. and Jones, A. and Plieskatt, J. and Potriquet, J. and Bethony, J. and Pinlaor, S. and Mulvenna, J.	Title	N/A	Wrong outcome	Original/updated search
Differing Effects of Standard and Harsh Nucleic Acid Extraction Procedures on Diagnostic Helminth Real-Time PCRs Applied to Human Stool Samples	2021	Pathogens	10	2	Hoffmann, T. and Hahn, A. and Verweij, J. J. and Leboulle, G. and L and t, O. and Strube, C. and Kann, S. and Dekker, D. and May, J. and Frickmann, H. and Loderstadt, U.	Title	N/A	Wrong outcome	Original/updated search
Discovering proteins for chemoprevention and chemotherapy by curcumin in liver fluke infection-induced bile duct cancer	2018	PLoS One	13	11	Khoontawad, J. and Intuyod, K. and Rucksaken, R. and Hongsrichan, N. and Pairojkul, C. and Pinlaor, P. and Boonmars, T. and Wongkham, C. and Jones, A. and Plieskatt, J. and Potriquet, J. and Bethony, J. M. and Mulvenna, J. and Pinlaor, S.	Title	N/A	Wrong outcome	Original/updated search
Discrimination of Opisthorchis viverrini from Haplorchis taichui using COI sequence marker	2007	Acta Trop	103	1	Thaenkham, U. and Visetsuk, K. and Dung do, T. and Waikagul, J.	Title	N/A	Wrong outcome	Original/updated search
Distinct miRNA signatures associate with subtypes of cholangiocarcinoma from infection with the tumourigenic liver fluke Opisthorchis viverrini	2014	J Hepatol	61	4	Plieskatt, J. L. and Rinaldi, G. and Feng, Y. and Peng, J. and Yonglitthipagon, P. and Easley, S. and Laha, T. and Pairojkul, C. and Bhudhisawasdi, V. and Sripa, B. and Brindley, P. J. and Mulvenna, J. P. and Bethony, J. M.	Title	N/A	Wrong outcome	Original/updated search
Ecological Niche Model based on Maximum Entropy for mapping distribution of Bithynia siamensis goniomphalos, first intermediate host snail of Opisthorchis viverrini in Thailand	2019	Acta Trop	193		Pratumchart, K. and Suwannatrai, K. and Sereewong, C. and Thinkhamrop, K. and Chaiyos, J. and Boonmars, T. and Suwannatrai, A. T.	Title	N/A	Wrong outcome	Original/updated search
Effect of light intensity on Opisthorchis viverrini cercarial shedding levels from Bithynia snails--a preliminary study	2012	Parasitol Int	61	1	Kaewkes, S. and Kaewkes, W. and Boonmars, T. and Sripa, B.	Title	N/A	Wrong outcome	Original/updated search
Effects of aestivation on survival of Bithynia siamensis goniomphalos snails and the infection of Opisthorchis viverrini in the irrigation area of wet- and dry-season rice paddy	2019	Acta Trop	192		Chaiyasaeng, M. and Pechdee, P. and Sereewong, C. and Suwannatrai, A. and Laha, T. and Tesana, S.	Title	N/A	Wrong outcome	Original/updated search
Effects of Bayluscide on Bithynia siamensis goniomphalos, the first intermediate host of the human liver fluke, Opisthorchis viverrini, in laboratory and field trials	2012	Parasitol Int	61	1	Tesana, S. and Thapsripair, P. and Thammasiri, C. and Prasopdee, S. and Suwannatrai, A. and Harauy, S. and Piratae, S. and Khampoosa, P. and Kulsantiwong, J. and Donthaisong, C. and Chalokepanrat, P. and Viyanant, V. and Malone, J. B.	Title	N/A	Wrong outcome	Original/updated search
Effects of day-to-day variation of Opisthorchis viverrini antigen in urine on the accuracy of diagnosing opisthorchiasis in Northeast Thailand	2022	PLoS One	17	7	Worasith, C. and Wongphutorn, P. and Homwong, C. and Kopolrat, K. Y. and Techasen, A. and Thanan, R. and Eamudomkarn, C. and Wangboon, C. and Khuntikeo, N. and Loilome, W. and Sithithaworn, J. and Crellen, T. and Sithithaworn, P.	Title	N/A	Wrong outcome	Original/updated search
Effects of Opisthorchis viverrini infection on glucose and lipid profiles in human hosts: A cross-sectional and prospective follow-up study from Thailand	2020	Parasitol Int	75		Muthukumar, R. and Suttiprapa, S. and Mairiang, E. and Kessomboon, P. and Laha, T. and Smith, J. F. and Sripa, B.	Title	N/A	Wrong outcome	Original/updated search
Egg-Hatching Mechanism of Human Liver Fluke, Opisthorchis viverrini: A Role For Leucine Aminopeptidases From the Snail Host, Bithynia siamensis goniomphalos	2018	J Parasitol	104	4	Khampoosa, P. and Jones, M. K. and Lovas, E. M. and Piratae, S. and Kulsuntiwong, J. and Prasopdee, S. and Srisawangwong, T. and Laha, T. and Sripanidkulchai, B. and Thitapakorn, V. and Tesana, S.	Title	N/A	Wrong outcome	Original/updated search
Elevated circulating TLR4+ monocytes in patients with liver fluke Opisthorchis viverrini is associated with advanced periductal fibrosis	2023	Journal of Infection in Developing Countries	17	8	Salao, K.; Thapphan, C.; Thai, T.D.; Faksri, K.; Suttiprapa, S.; Tangkawattana, S.; Sripa, B.B.; Edwards, S.W.	Title	N/A	Wrong outcome	Original/updated search
Elevated Levels of Urinary 8-oxodG Correlate with Persistent Periductal Fibrosis after Praziquantel Treatment in Chronic Opisthorchiasis	2018	Am J Trop Med Hyg	98	6	Wangboon, C. and Yongvanit, P. and Loilome, W. and Thanan, R. and Worasith, C. and Eamudomkarn, C. and Chamadol, N. and Mairiang, E. and Sithithaworn, J. and Saichua, P. and Sripa, B. and Khuntikeo, N. and Bethony, J. M. and Sithithaworn, P.	Title	N/A	Wrong outcome	Original/updated search
Elevated plasma IL-6 associates with increased risk of advanced fibrosis and cholangiocarcinoma in individuals infected by Opisthorchis viverrini	2012	PLoS Negl Trop Dis	6	5	Sripa, B. and Thinkhamrop, B. and Mairiang, E. and Laha, T. and Kaewkes, S. and Sithithaworn, P. and Periago, M. V. and Bhudhisawasdi, V. and Yonglitthipagon, P. and Mulvenna, J. and Brindley, P. J. and Loukas, A. and Bethony, J. M.	Title	N/A	Wrong outcome	Original/updated search
Elevated prevalence of Helicobacter species and virulence factors in opisthorchiasis and associated hepatobiliary disease	2017	Sci Rep	7		Deenonpoe, R. and Mairiang, E. and Mairiang, P. and Pairojkul, C. and Chamgramol, Y. and Rinaldi, G. and Loukas, A. and Brindley, P. J. and Sripa, B.	Title	N/A	Wrong outcome	Original/updated search
Endogenous nitrosamines and liver fluke as risk factors for cholangiocarcinoma in Thailand	1991	IARC Sci Publ		105	Srivatanakul, P. and Ohshima, H. and Khlat, M. and Parkin, M. and Sukarayodhin, S. and Brouet, I. and Bartsch, H.	Title	N/A	Wrong outcome	Original/updated search
Enhanced neutrophil functions during Opisthorchis viverrini infections and correlation with advanced periductal fibrosis	2020	Int J Parasitol	50	2	Salao, K. and Spofford, E. M. and Price, C. and Mairiang, E. and Suttiprapa, S. and Wright, H. L. and Sripa, B. and Edwards, S. W.	Title	N/A	Wrong outcome	Original/updated search
Environmental DNA and its application in the detection and control of fish and water borne zoonosis: Opisthorchiasis in LAOs and schistosomiasis in Madagascar	2018	Dokkyo Journal of Medical Sciences	45	2	Sato, M. O. and Solofoniaina, A. R. and Sato, M. and Pongvongsa, T. and Minamoto, T. and Kawai, S. and Chigusa, Y.	Title	N/A	Wrong outcome	Original/updated search
Enzyme markers to identify and characterize Opisthorchis viverrini in Thailand and Lao PDR	2006	Southeast Asian J Trop Med Public Health	37		Saijuntha, W. and Sithithaworn, P. and Wongkham, S. and Laha, T. and Pipitgool, V. and Petney, T. N. and Chilton, N. B. and Andrews, R. H.	Title	N/A	Wrong outcome	Original/updated search
Epithelial-Mesenchymal Transition in Liver Fluke-Induced Cholangiocarcinoma	2021	Cancers (Basel)	13	4	Sawanyawisuth, K. and Sashida, G. and Sheng, G.	Title	N/A	Wrong outcome	Original/updated search
Establishment of cholangiocarcinoma cell lines from patients in the endemic area of liver fluke infection in Thailand	2017	Tumour Biol	39	11	Saensa-Ard, S. and Leuangwattanawanit, S. and Senggunprai, L. and Namwat, N. and Kongpetch, S. and Chamgramol, Y. and Loilome, W. and Khansaard, W. and Jusakul, A. and Prawan, A. and Pairojkul, C. and Khantikeo, N. and Yongvanit, P. and Kukongviriyapan, V.	Title	N/A	Wrong outcome	Original/updated search
Evaluation of a Commercial Stool Concentrator Kit Compared to Direct Smear and Formalin-Ethyl Acetate Concentration Methods for Diagnosis of Parasitic Infection with Special Reference to Opisthorchis Viverrini Sensu Lato in Thailand	2016	Southeast Asian J Trop Med Public Health	47	5	Laoprom, N. and Laithavewat, L. and Kopolrat, K. and Kiatsopit, N. and Kaewkes, S. and Chantalux, S. and Mongkolsin, C. and Chanmaha, B. and Andrews, R. H. and Petney, T. N. and Sithithaworn, P.	Title	N/A	Wrong outcome	Original/updated search
Evaluation of Bithynia funiculata snail antigens by ELISA-serodiagnosis of human opisthorchiasis	1997	Southeast Asian J Trop Med Public Health	28	3	Watthanakulpanich, D. and Waikagul, J. and Anantaphruti, M. T. and Dekumyoy, P.	Title	N/A	Wrong outcome	Original/updated search
Evaluation of PCR based coprodiagnosis of human opisthorchiasis	2006	Acta Trop	97	1	Stensvold, C. R. and Saijuntha, W. and Sithithaworn, P. and Wongratanacheewin, S. and Str and gaard, H. and Ornbjerg, N. and Johansen, M. V.	Title	N/A	Wrong outcome	Original/updated search
Exome sequencing identifies distinct mutational patterns in liver fluke-related and non-infection-related bile duct cancers	2013	Nat Genet	45	12	Chan-On, W. and Nairismagi, M. L. and Ong, C. K. and Lim, W. K. and Dima, S. and Pairojkul, C. and Lim, K. H. and McPherson, J. R. and Cutcutache, I. and Heng, H. L. and Ooi, L. and Chung, A. and Chow, P. and Cheow, P. C. and Lee, S. Y. and Choo, S. P. and Tan, I. B. and Duda, D. and Nastase, A. and Myint, S. S. and Wong, B. H. and Gan, A. and Rajasegaran, V. and Ng, C. C. and Nagarajan, S. and J…	Title	N/A	Wrong outcome	Original/updated search
Exome sequencing of liver fluke-associated cholangiocarcinoma	2012	Nat Genet	44	6	Ong, C. K. and Subimerb, C. and Pairojkul, C. and Wongkham, S. and Cutcutache, I. and Yu, W. and McPherson, J. R. and Allen, G. E. and Ng, C. C. and Wong, B. H. and Myint, S. S. and Rajasegaran, V. and Heng, H. L. and Gan, A. and Zang, Z. J. and Wu, Y. and Wu, J. and Lee, M. H. and Huang, D. and Ong, P. and Chan-on, W. and Cao, Y. and Qian, C. N. and Lim, K. H. and Ooi, A. and Dykema, K. and Furg…	Title	N/A	Wrong outcome	Original/updated search
Expression of oxysterol binding protein isoforms in opisthorchiasis-associated cholangiocarcinoma: a potential molecular marker for tumor metastasis	2012	Parasitol Int	61	1	Loilome, W. and Wechagama, P. and Namwat, N. and Jusakul, A. and Sripa, B. and Miwa, M. and Kuver, R. and Yongvanit, P.	Title	N/A	Wrong outcome	Original/updated search
Fecal egg output in relation to worm burden and clinical features in human opisthorchiasis	1990	Southeast Asian J Trop Med Public Health	21	2	Pungpak, S. and Harinasuta, T. and Bunnag, D. and Chindanond, D. and Radomyos, P.	Title	N/A	Wrong outcome	Original/updated search
Gene discovery for the carcinogenic human liver fluke, Opisthorchis viverrini	2007	BMC Genomics	8		Laha, T. and Pinlaor, P. and Mulvenna, J. and Sripa, B. and Sripa, M. and Smout, M. J. and Gasser, R. B. and Brindley, P. J. and Loukas, A.	Title	N/A	Wrong outcome	Original/updated search
Gene expression profiling defined pathways correlated with fibroblast cell proliferation induced by Opisthorchis viverrini excretory/secretory product	2006	World J Gastroenterol	12	22	Thuwajit, C. and Thuwajit, P. and Uchida, K. and Daorueang, D. and Kaewkes, S. and Wongkham, S. and Miwa, M.	Title	N/A	Wrong outcome	Original/updated search
Genetic comparison of liver flukes, Clonorchis sinensis and Opisthorchis viverrini, based on rDNA and mtDNA gene sequences	2007	Parasitol Res	100	2	Park, G. M.	Title	N/A	Wrong outcome	Original/updated search
Genetic Differentiation of Opisthorchis-Like Eggs in Northern Thailand Using Stool Specimens Under National Strategic Plan to Control Liver Fluke Infection and Cholangiocarcinoma	2020	Am J Trop Med Hyg	103	3	Buathong, S. and Phaiphilai, K. and Ruang-Areerate, T. and Sitthichot, N. and Thita, T. and Mungthin, M. and Suwannahitatorn, P.	Title	N/A	Wrong outcome	Original/updated search
Genetic markers for studies on the systematics and population genetics of snails, Bithynia spp., the first intermediate hosts of Opisthorchis viverrini in Thailand	2011	Acta Trop	118	2	Kiatsopit, N. and Sithithaworn, P. and Boonmars, T. and Tesana, S. and Chanawong, A. and Saijuntha, W. and Petney, T. N. and Andrews, R. H.	Title	N/A	Wrong outcome	Original/updated search
Genetic markers for the identification and characterization of Opisthorchis viverrini, a medically important food borne trematode in Southeast Asia	2006	Acta Trop	100	3	Saijuntha, W. and Sithithaworn, P. and Wongkham, S. and Laha, T. and Pipitgool, V. and Petney, T. N. and Andrews, R. H.	Title	N/A	Wrong outcome	Original/updated search
Genetic relationships within the Opisthorchis viverrini species complex with specific analysis of O. viverrini from Savannakhet, Lao PDR by multilocus enzyme electrophoresis	2011	Parasitol Res	108	1	Kiatsopit, N. and Sithithaworn, P. and Sithithaworn, J. and Boonmars, T. and Tesana, S. and Pitaksakulrat, O. and Saijuntha, W. and Petney, T. N. and Andrews, R. H.	Title	N/A	Wrong outcome	Original/updated search
Genetic structure and evidence for coexistence of three taxa of Bithynia (Gastropoda: Bithyniidae), the intermediate host of Opisthorchis viverrini sensu lato (Digenea: Opisthorchiidae) in Thailand examined by mitochondrial DNA sequences analyses	2021	Acta Trop	221		Bunchom, N. and Tantrawatpan, C. and Agatsuma, T. and Suganuma, N. and Pilap, W. and Suksavate, W. and Sithithaworn, P. and Petney, T. N. and Andrews, R. H. and Saijuntha, W.	Title	N/A	Wrong outcome	Original/updated search
Genetic structure and geographical variation of Bithynia siamensis goniomphalos sensu lato (Gastropoda: Bithyniidae), the snail intermediate host of Opisthorchis viverrini sensu lato (Digenea: Opisthorchiidae) in the Lower Mekong Basin revealed by mitochondrial DNA sequences	2020	Int J Parasitol	50	1	Tantrawatpan, C. and Saijuntha, W. and Bunchom, N. and Suksavate, W. and Pilap, W. and Walalite, T. and Agatsuma, T. and Tawong, W. and Sithithaworn, P. and Andrews, R. H. and Petney, T. N.	Title	N/A	Wrong outcome	Original/updated search
Genomics of worms, with an emphasis on Opisthorchis viverrini - opportunities for fundamental discovery and biomedical outcomes	2017	Parasitol Int	66	4	Gasser, R. B. and Tan, P. and Teh, B. T. and Wongkham, S. and Young, N. D.	Title	N/A	Wrong outcome	Original/updated search
Harnessing Genomic Technologies to Explore the Molecular Biology of Liver Flukes-Major Implications for Fundamental and Applied Research	2012	Parasitic Helminths			Young, Neil D. and Jex, Aaron R. and Cantacessi, Cinzia and Campbell, Bronwyn E. and Gasser, Robin B.	Title	N/A	Wrong outcome	Original/updated search
Helicobacter pylori GroEL Seropositivity Is Associated with an Increased Risk of Opisthorchis viverrini-Associated Hepatobiliary Abnormalities and Cholangiocarcinoma	2021	Korean J Parasitol	59	4	Jala, I. and Almanfaluthi, M. L. and Laha, T. and Kanthawong, S. and Tangkawattana, S. and Saichua, P. and Suttiprapa, S. and Sripa, B.	Title	N/A	Wrong outcome	Original/updated search
Hepatobiliary morbidities detected by ultrasonography in Opisthorchis viverrini-infected patients before and after praziquantel treatment: a five-year follow up study	2021	Acta Trop	217		Mairiang, E. and Laha, T. and Kaewkes, S. and Loukas, A. and Bethony, J. and Brindley, P. J. and Sripa, B.	Title	N/A	Wrong outcome	Original/updated search
High excretion of etheno adducts in liver fluke-infected patients: protection by praziquantel against DNA damage	2008	Cancer Epidemiol Biomarkers Prev	17	7	Dechakhamphu, S. and Yongvanit, P. and Nair, J. and Pinlaor, S. and Sitthithaworn, P. and Bartsch, H.	Title	N/A	Wrong outcome	Original/updated search
High Levels of Serum IgG for Opisthorchis viverrini and CD44 Expression Predict Worse Prognosis for Cholangiocarcinoma Patients after Curative Resection	2021	Int J Gen Med	14		Titapun, A. and Luvira, V. and Srisuk, T. and Jareanrat, A. and Thanasukarn, V. and Thanee, M. and Sa-Ngiamwibool, P. and Padthaisong, S. and Duangkumpha, K. and Suksawat, M. and Loilome, W. and Sithithaworn, P. and Techasen, A. and Thinkhamrop, B. and Dzienny, A. and Caglayan, A. and Park, D. and Mahmud, S. and Khuntikeo, N.	Title	N/A	Wrong outcome	Original/updated search
High macrophage activities are associated with advanced periductal fibrosis in chronic Opisthorchis viverrini infection	2019	Parasite Immunol	41	1	Salao, K. and Watakulsin, K. and Mairiang, E. and Suttiprapa, S. and Tangkawattana, S. and Edwards, S. W. and Sripa, B.	Title	N/A	Wrong outcome	Original/updated search
Histological analysis of gallbladder diseases in relation to opisthorchiasis in endemic areas of Thailand	2003	Acta Trop	88	3	Sripa, B. and Haswell-Elkins, M. R. and Sinawat, P.	Title	N/A	Wrong outcome	Original/updated search
Histomorphological characteristics of cholangiocellular carcinomas in northeast Thailand, where a region infection with the liver fluke, Opisthorchis viverrini is endemic	1992	Acta Pathol Jpn	42	10	Shirai, T. and Pairojkul, C. and Ogawa, K. and Naito, H. and Thamavit, W. and Bhudhisawat, W. and Ito, N.	Title	N/A	Wrong outcome	Original/updated search
Immune Response to Opisthorchis viverrini Infection and Its Role in Pathology	2018	Adv Parasitol	102		Sripa, B. and Jumnainsong, A. and Tangkawattana, S. and Haswell, M. R.	Title	N/A	Wrong outcome	Original/updated search
Immune responsiveness and parasite-specific antibody levels in human hepatobiliary disease associated with Opisthorchis viverrini infection	1991	Clin Exp Immunol	84	2	Haswell-Elkins, M. R. and Sithithaworn, P. and Mairiang, E. and Elkins, D. B. and Wongratanacheewin, S. and Kaewkes, S. and Mairiang, P.	Title	N/A	Wrong outcome	Original/updated search
Immunodiagnosis of opisthorchiasis	1991	Southeast Asian J Trop Med Public Health	22		Sirisinha, S. and Chawengkirttikul, R. and Sermswan, R.	Title	N/A	Wrong outcome	Original/updated search
Immunology and molecular biology of Opisthorchis viverrini infection	2003	Acta Trop	88	3	Wongratanacheewin, S. and Sermswan, R. W. and Sirisinha, S.	Title	N/A	Wrong outcome	Original/updated search
Impact of temporal changes and host factors on the genetic structure of a population of Opisthorchis viverrini sensu lato in Khon Kaen Province (Thailand)	2009	Parasitology	136	9	Saijuntha, W. and Sithithaworn, P. and Chilton, N. B. and Petney, T. N. and Klinbunga, S. and Satrawaha, R. and Webster, J. P. and Andrews, R. H.	Title	N/A	Wrong outcome	Original/updated search
Improved performance and quantitative detection of copro-antigens by a monoclonal antibody based ELISA to diagnose human opisthorchiasis	2013	Acta Trop	128	3	Watwiengkam, N. and Sithithaworn, J. and Duenngai, K. and Sripa, B. and Laha, T. and Johansen, M. V. and Sithithaworn, P.	Title	N/A	Wrong outcome	Original/updated search
Increase in L-type amino acid transporter 1 expression during cholangiocarcinogenesis caused by liver fluke infection and its prognostic significance	2017	Parasitol Int	66	4	Yothaisong, S. and Namwat, N. and Yongvanit, P. and Khuntikeo, N. and Puapairoj, A. and Jutabha, P. and Anzai, N. and Tassaneeyakul, W. and Tangsucharit, P. and Loilome, W.	Title	N/A	Wrong outcome	Original/updated search
Increase of exostosin 1 in plasma as a potential biomarker for opisthorchiasis-associated cholangiocarcinoma	2014	Tumour Biol	35	2	Khoontawad, J. and Hongsrichan, N. and Chamgramol, Y. and Pinlaor, P. and Wongkham, C. and Yongvanit, P. and Pairojkul, C. and Khuntikeo, N. and Roytrakul, S. and Boonmars, T. and Pinlaor, S.	Title	N/A	Wrong outcome	Original/updated search
Increased expression of TLR-2, COX-2, and SOD-2 genes in the peripheral blood leukocytes of opisthorchiasis patients induced by Opisthorchis viverrini antigen	2012	Parasitol Res	110	5	Yongvanit, P. and Thanan, R. and Pinlaor, S. and Sithithaworn, P. and Loilome, W. and Namwat, N. and Techasen, A. and Dechakhamphu, S.	Title	N/A	Wrong outcome	Original/updated search
Induction of cytochrome P450 2A6 expression in humans by the carcinogenic parasite infection, opisthorchiasis viverrini	1996	Cancer Epidemiol Biomarkers Prev	5	10	Satarug, S. and Lang, M. A. and Yongvanit, P. and Sithithaworn, P. and Mairiang, E. and Mairiang, P. and Pelkonen, P. and Bartsch, H. and Haswell-Elkins, M. R.	Title	N/A	Wrong outcome	Original/updated search
Infection with the carcinogenic liver fluke Opisthorchis viverrini modifies intestinal and biliary microbiome	2013	FASEB J	27	11	Plieskatt, J. L. and Deenonpoe, R. and Mulvenna, J. P. and Krause, L. and Sripa, B. and Bethony, J. M. and Brindley, P. J.	Title	N/A	Wrong outcome	Original/updated search
Insights into SCP/TAPS proteins of liver flukes based on large-scale bioinformatic analyses of sequence datasets	2012	PLoS One	7	2	Cantacessi, C. and Hofmann, A. and Young, N. D. and Broder, U. and Hall, R. S. and Loukas, A. and Gasser, R. B.	Title	N/A	Wrong outcome	Original/updated search
Investigation of Plasma Cell-Free DNA and MiRNA in Cholangiocarcinoma and Opisthorchiasis Viverrini Patients.	2024	Asian Pacific journal of cancer prevention : APJCP	25	3	Prasopdee S, Pholhelm M, Yusuk S, Tangphatsornruang S, Butthongkomvong K, Kunjantarachot A, Phanaksri T, Kulsantiwong J, Tesana S, Thitapakorn V.	Title	N/A	Wrong outcome	Original/updated search
Iso-electricfocusing of Bithynia snail antigens for IgG- and IgG(1-4)-ELISA detection of human opisthorchiasis	2010	Southeast Asian J Trop Med Public Health	41	4	Pakdee, W. and Waikagul, J. and Kalambaheti, T. and Ito, A. and Dekumyoy, P.	Title	N/A	Wrong outcome	Original/updated search
Isolation and characterization of Opisthorchis viverrini specific DNA probe	1991	Mol Cell Probes	5	6	Sermswan, R. and Mongkolsuk, S. and Panyim, S. and Sirisinha, S.	Title	N/A	Wrong outcome	Original/updated search
Levels of 8-OxodG Predict Hepatobiliary Pathology in Opisthorchis viverrini Endemic Settings in Thailand	2015	PLoS Negl Trop Dis	9	7	Saichua, P. and Yakovleva, A. and Kamamia, C. and Jariwala, A. R. and Sithithaworn, J. and Sripa, B. and Brindley, P. J. and Laha, T. and Mairiang, E. and Pairojkul, C. and Khuntikeo, N. and Mulvenna, J. and Sithithaworn, P. and Bethony, J. M.	Title	N/A	Wrong outcome	Original/updated search
Light and electron microscopy observations of embryogenesis and egg development in the human liver fluke, Opisthorchis viverrini (Platyhelminthes, Digenea)	2012	Parasitol Res	110	2	Khampoosa, P. and Jones, M. K. and Lovas, E. M. and Srisawangwong, T. and Laha, T. and Piratae, S. and Thammasiri, C. and Suwannatrai, A. and Sripanidkulchai, B. and Eursitthichai, V. and Tesana, S.	Title	N/A	Wrong outcome	Original/updated search
Lipid peroxidation and etheno DNA adducts in white blood cells of liver fluke-infected patients: protection by plasma alpha-tocopherol and praziquantel	2010	Cancer Epidemiol Biomarkers Prev	19	1	Dechakhamphu, S. and Pinlaor, S. and Sitthithaworn, P. and Nair, J. and Bartsch, H. and Yongvanit, P.	Title	N/A	Wrong outcome	Original/updated search
Liver fluke granulin promotes extracellular vesicle-mediated crosstalk and cellular microenvironment conducive to cholangiocarcinoma	2020	Neoplasia	22	5	Arunsan, P. and Chaidee, A. and Cochran, C. J. and Mann, V. H. and Tanno, T. and Kumkhaek, C. and Smout, M. J. and Karinshak, S. E. and Rodpai, R. and Sotillo, J. and Loukas, A. and Laha, T. and Brindley, P. J. and Ittiprasert, W.	Title	N/A	Wrong outcome	Original/updated search
Liver fluke infection and cholangiocarcinoma: model of endogenous nitric oxide and extragastric nitrosation in human carcinogenesis	1994	Mutat Res	305	2	Haswell-Elkins, M. R. and Satarug, S. and Tsuda, M. and Mairiang, E. and Esumi, H. and Sithithaworn, P. and Mairiang, P. and Saitoh, M. and Yongvanit, P. and Elkins, D. B.	Title	N/A	Wrong outcome	Original/updated search
Localization of the cystogenous glands of Opisthorchis viverrini cercariae	2014	Southeast Asian J Trop Med Public Health	45	2	Arunsan, P. and Donthaisong, C. and Suwannatrai, K. and Prasopdee, S. and Kulsantiwong, J. and Suwannatrai, A. and Boonmars, T. and Welbat, J. U. and Oopachitakul, S. and Tesana, S.	Title	N/A	Wrong outcome	Original/updated search
Mathematical analysis of the transmission dynamics of the liver fluke, Opisthorchis viverrini	2018	J Theor Biol	439		Burli, C. and Harbrecht, H. and Odermatt, P. and Sayasone, S. and Chitnis, N.	Title	N/A	Wrong outcome	Original/updated search
Microproteinuria during Opisthorchis viverrini infection: a biomarker for advanced renal and hepatobiliary pathologies from chronic opisthorchiasis	2013	PLoS Negl Trop Dis	7	5	Saichua, P. and Sithithaworn, P. and Jariwala, A. R. and Diemert, D. J. and Sithithaworn, J. and Sripa, B. and Laha, T. and Mairiang, E. and Pairojkul, C. and Periago, M. V. and Khuntikeo, N. and Mulvenna, J. and Bethony, J. M.	Title	N/A	Wrong outcome	Original/updated search
Microsatellite loci in the carcinogenic liver fluke, Opisthorchis viverrini and their application as population genetic markers	2010	Infect Genet Evol	10	1	Laoprom, N. and Sithithaworn, P. and Ando, K. and Sithithaworn, J. and Wongkham, S. and Laha, T. and Klinbunga, S. and Webster, J. P. and Andrews, R. H.	Title	N/A	Wrong outcome	Original/updated search
Mitochondrial DNA sequence variation among geographical isolates of Opisthorchis viverrini in Thailand and Lao PDR, and phylogenetic relationships with other trematodes	2008	Parasitology	135	12	Saijuntha, W. and Sithithaworn, P. and Wongkham, S. and Laha, T. and Chilton, N. B. and Petney, T. N. and Barton, M. and Andrews, R. H.	Title	N/A	Wrong outcome	Original/updated search
Model-based spatial-temporal mapping of opisthorchiasis in endemic countries of Southeast Asia	2021	Elife	10		Zhao, T. T. and Feng, Y. J. and Doanh, P. N. and Sayasone, S. and Khieu, V. and Nithikathkul, C. and Qian, M. B. and Hao, Y. T. and Lai, Y. S.	Title	N/A	Wrong outcome	Original/updated search
Modeling impacts of climate change on the potential distribution of the carcinogenic liver fluke, Opisthorchis viverrini, in Thailand	2017	Parasitol Res	116	1	Suwannatrai, A. and Pratumchart, K. and Suwannatrai, K. and Thinkhamrop, K. and Chaiyos, J. and Kim, C. S. and Suwanweerakamtorn, R. and Boonmars, T. and Wongsaroj, T. and Sripa, B.	Title	N/A	Wrong outcome	Original/updated search
Modeling liver fluke transmission in northeast Thailand: Impacts of development, hydrology, and control	2018	Acta Trop	188		Leon, T. M. and Porco, T. C. and Kim, C. S. and Kaewkes, S. and Kaewkes, W. and Sripa, B. and Spear, R. C.	Title	N/A	Wrong outcome	Original/updated search
Molecular and Biochemical Characterization of Opisthorchis viverrini Calreticulin	2017	Korean J Parasitol	55	6	Chaibangyang, W. and Geadkaew-Krenc, A. and Vichasri-Grams, S. and Tesana, S. and Grams, R.	Title	N/A	Wrong outcome	Original/updated search
Molecular changes in Opisthorchis viverrini (Southeast Asian liver fluke) during the transition from the juvenile to the adult stage	2012	PLoS Negl Trop Dis	6	11	Jex, A. R. and Young, N. D. and Sripa, J. and Hall, R. S. and Scheerlinck, J. P. and Laha, T. and Sripa, B. and Gasser, R. B.	Title	N/A	Wrong outcome	Original/updated search
Molecular characterization of a tetraspanin from the human liver fluke, Opisthorchis viverrini	2012	PLoS Negl Trop Dis	6	12	Piratae, S. and Tesana, S. and Jones, M. K. and Brindley, P. J. and Loukas, A. and Lovas, E. and Eursitthichai, V. and Sripa, B. and Thanasuwan, S. and Laha, T.	Title	N/A	Wrong outcome	Original/updated search
Molecular characterization of Opisthorchis noverca (Digenea: Opisthorchiidae) based on nuclear ribosomal ITS2 and mitochondrial COI genes	2016	J Helminthol	90	5	Sahu, R. and Biswal, D. K. and Roy, B. and T and on, V.	Title	N/A	Wrong outcome	Original/updated search
Molecular discrimination of Opisthorchis-like eggs from residents in a rural community of central Thailand	2017	PLoS Negl Trop Dis	11	11	Buathong, S. and Leelayoova, S. and Mungthin, M. and Ruang-Areerate, T. and Naaglor, T. and Suwannahitatorn, P. and Piyaraj, P. and Taamasri, P. and Tan-Ariya, P.	Title	N/A	Wrong outcome	Original/updated search
Molecular evidence of Opisthorchis viverrini in infected bithyniid snails in the Lao People's Democratic Republic by specific hybridization probe-based real-time fluorescence resonance energy transfer PCR method	2011	Parasitol Res	108	4	Sri-Aroon, P. and Intapan, P. M. and Lohachit, C. and Phongsasakulchoti, P. and Thanchomnang, T. and Lulitanond, V. and Hiscox, A. and Phompida, S. and Sananikhom, P. and Maleewong, W. and Brey, P. T.	Title	N/A	Wrong outcome	Original/updated search
Molecular identification and phylogenetic analysis of nuclear rDNA sequences among three opisthorchid liver fluke species (Opisthorchiidae: Trematoda)	2008	Parasitol Int	57	2	Kang, S. and Sultana, T. and Loktev, V. B. and Wongratanacheewin, S. and Sohn, W. M. and Eom, K. S. and Park, J. K.	Title	N/A	Wrong outcome	Original/updated search
Monophyly of Opisthorchis viverrini populations in the lower Mekong Basin, using mitochondrial DNA nad1 gene as the marker	2010	Parasitol Int	59	2	Thaenkham, U. and Nuamtanong, S. and Sa-nguankiat, S. and Yoonuan, T. and Touch, S. and Manivong, K. and Vonghachack, Y. and Sato, M. and Waikagul, J.	Title	N/A	Wrong outcome	Original/updated search
Morphological and molecular identification of the liver fluke Opisthorchis viverrini in the first intermediate host Bithynia snails and its prevalence in Kampong Cham Province, Cambodia	2017	Parasitol Int	66	3	Boonmekam, D. and Namchote, S. and Matsuda, H. and Kirinoki, M. and Miyamoto, K. and Sinuon, M. and Krailas, D.	Title	N/A	Wrong outcome	Original/updated search
Morphology and ultrastructure of the digestive gland of Bithynia siamensis goniomphalus (Prosobranchia: Bithyniidae) and alterations induced by infection with the liver fluke Opisthorchis viverrini (Trematoda: Digenea)	1995	Parasitol Res	81	8	Adam, R. and Pipitgool, V. and Sithithaworn, P. and Hinz, E. and Storch, V.	Title	N/A	Wrong outcome	Original/updated search
MTHFR polymorphisms and Opisthorchis viverrini infection: a relationship with increased susceptibility to cholangiocarcinoma in Thailand	2011	Asian Pac J Cancer Prev	12	5	Songserm, N. and Promthet, S. and Sithithaworn, P. and Pientong, C. and Ekalaksananan, T. and Chopjitt, P. and Parkin, D. M.	Title	N/A	Wrong outcome	Original/updated search
Multistage carcinogenesis of liver-fluke-associated cholangiocarcinoma in Thailand	1991	Princess Takamatsu Symp	22		Pairojkul, C. and Shirai, T. and Hirohashi, S. and Thamavit, W. and Bhudhisawat, W. and Uttaravicien, T. and Itoh, M. and Ito, N.	Title	N/A	Wrong outcome	Original/updated search
Never seen before? Opisthorchiasis and Clonorchiasis	2018	Z Gastroenterol	56	12	Dietrich, C. F. and Atkinson, N. S. S. and Lee, W. J. and Kling, K. and Neumayr, A. and Braden, B. and Richter, J. and Akpata, R. and Southisavath, P. and Schreiber-Dietrich, D. and Dong, Y.	Title	N/A	Wrong outcome	Original/updated search
N-glycosylation profiling of serum immunoglobulin in opisthorchiasis patients	2021	J Proteomics	230		Onsurathum, S. and Kailemia, M. J. and Intuyod, K. and Haonon, O. and Pairojkul, C. and Thanan, R. and Pinlaor, P. and Lebrilla, C. B. and Pinlaor, S.	Title	N/A	Wrong outcome	Original/updated search
Nitric oxide, liver fluke opisthorchis viverrini, thalassemia, deferiprone, and cholangiocarcinoma: A clinical interrelationship with reference to endemic area in Indochina	2019	Journal of Medical Society	33	1	Joob, Beuy and Wiwanitkit, Viroj	Title	N/A	Wrong outcome	Original/updated search
Novel Potential Biomarkers for Opisthorchis viverrini Infection and Associated Cholangiocarcinoma	2018	In Vivo	32	4	Aksorn, N. and Roytrakul, S. and Kittisenachai, S. and Leelawat, K. and Chanvorachote, P. and Topanurak, S. and Hamano, S. and Lek-Uthai, U.	Title	N/A	Wrong outcome	Original/updated search
Nutritional Status among Schoolchildren in the Risk Areas of Liver Fluke Infection, Surin Province, Thailand	2016	J Med Assoc Thai	99		Uengarporn, N. and Matrakool, L. and Kaewpitoon, S. J. and Rujirakul, R. and Churproong, S. and Kaewpitoon, N.	Title	N/A	Wrong outcome	Original/updated search
Opisthorchiasis and Opisthorchis-associated cholangiocarcinoma in Thailand and Laos	2011	Acta Trop	120		Sripa, B. and Bethony, J. M. and Sithithaworn, P. and Kaewkes, S. and Mairiang, E. and Loukas, A. and Mulvenna, J. and Laha, T. and Hotez, P. J. and Brindley, P. J.	Title	N/A	Wrong outcome	Original/updated search
Opisthorchiasis and the Microbiome	2018	Adv Parasitol	102		Saltykova, I. V. and Petrov, V. A. and Brindley, P. J.	Title	N/A	Wrong outcome	Original/updated search
Opisthorchiasis control in northeast Thailand: proposal for a new approach	1994	Appl Parasitol	35	2	Hinz, E. and Saowakontha, S. and Pipitgool, V.	Title	N/A	Wrong outcome	Original/updated search
Opisthorchiasis with proinflammatory cytokines (IL-1beta and TNF-alpha) polymorphisms influence risk of intrahepatic cholangiocarcinoma in Thailand: a nested case-control study	2018	BMC Cancer	18	1	Promthet, S. and Songserm, N. and Woradet, S. and Pientong, C. and Ekalaksananan, T. and Wiangnon, S. and Ali, A.	Title	N/A	Wrong outcome	Original/updated search
Opisthorchiasis-associated biliary stones: light and scanning electron microscopic study	2004	World J Gastroenterol	10	22	Sripa, B. and Kanla, P. and Sinawat, P. and Haswell-Elkins, M. R.	Title	N/A	Wrong outcome	Original/updated search
Opisthorchis viverrini (liver fluke) as the lot of baleful parasite of tropical region-A replete synopsis	2014	Asian Pacific Journal of Tropical Disease	4	1	Gundamaraju, Rohit and Vemuri, Ravi Ch and ra	Title	N/A	Wrong outcome	Original/updated search
Opisthorchis viverrini , Clonorchis sinensis and Cholangiocarcinoma	2018	Reference Module in Biomedical Sciences			de Martel, Catherine and Plummer, Martyn	Title	N/A	Wrong outcome	Original/updated search
Opisthorchis viverrini and cholangiocarcinoma in Northeast Thailand	1992	Parasitol Today	8	3	Haswell-Elkins, M. R. and Sithithaworn, P. and Elkins, D.	Title	N/A	Wrong outcome	Original/updated search
Opisthorchis viverrini and Strongyloides stercoralis mono- and co-infections: Bayesian geostatistical analysis in an endemic area, Thailand	2021	Acta Trop	223		Suwannatrai, A. T. and Thinkhamrop, K. and Suwannatrai, K. and Pratumchart, K. and Wangdi, K. and Kelly, M. and Restrepo, A. M. C. and Gray, D. J. and Clements, A. C. A. and Tangkawattana, S. and Sripa, B.	Title	N/A	Wrong outcome	Original/updated search
Opisthorchis viverrini Draft Genome â€“ Biomedical Implications and Future Avenues	2018	Advances in Parasitology	101		Young, N. D. and Gasser, R. B.	Title	N/A	Wrong outcome	Original/updated search
Opisthorchis viverrini infection activates the PI3K/ AKT/PTEN and Wnt/beta-catenin signaling pathways in a Cholangiocarcinogenesis model	2014	Asian Pac J Cancer Prev	15	23	Yothaisong, S. and Thanee, M. and Namwat, N. and Yongvanit, P. and Boonmars, T. and Puapairoj, A. and Loilome, W.	Title	N/A	Wrong outcome	Original/updated search
Opisthorchis viverrini Infection Augments the Severity of Nonalcoholic Fatty Liver Disease in High-Fat/High-Fructose Diet-Fed Hamsters	2019	Am J Trop Med Hyg	101	5	Chaidee, A. and Onsurathum, S. and Intuyod, K. and Haonon, O. and Pannangpetch, P. and Pongchaiyakul, C. and Pinlaor, P. and Pairojkul, C. and Welbat, J. U. and Ittiprasert, W. and Cochran, C. J. and Mann, V. H. and Brindley, P. J. and Pinlaor, S.	Title	N/A	Wrong outcome	Original/updated search
Opisthorchis viverrini infection causes liver and biliary cirrhosis in gerbils	2011	Parasitol Res	109	3	Wonkchalee, O. and Boonmars, T. and Kaewkes, S. and Chamgramol, Y. and Pairojkul, C. and Wu, Z. and Juasook, A. and Sudsarn, P. and Boonjaraspinyo, S.	Title	N/A	Wrong outcome	Original/updated search
Opisthorchis viverrini Infection Induces Metabolic and Fecal Microbial Disturbances in Association with Liver and Kidney Pathologies in Hamsters	2021	J Proteome Res	20	8	Haonon, O. and Liu, Z. and Dangtakot, R. and Intuyod, K. and Pinlaor, P. and Puapairoj, A. and Cha'on, U. and Sengthong, C. and Pongking, T. and Onsurathum, S. and Yingklang, M. and Phetcharaburanin, J. and Li, J. V. and Pinlaor, S.	Title	N/A	Wrong outcome	Original/updated search
Opisthorchis viverrini infestation and endogenous nitrosamines as risk factors for cholangiocarcinoma in Thailand	1991	Int J Cancer	48	6	Srivatanakul, P. and Ohshima, H. and Khlat, M. and Parkin, M. and Sukaryodhin, S. and Brouet, I. and Bartsch, H.	Title	N/A	Wrong outcome	Original/updated search
Opisthorchis viverrini Proteome and Host-Parasite Interactions	2018	Adv Parasitol	102		Suttiprapa, S. and Sotillo, J. and Smout, M. and Suyapoh, W. and Chaiyadet, S. and Tripathi, T. and Laha, T. and Loukas, A.	Title	N/A	Wrong outcome	Original/updated search
Opisthorchis viverrini: an underestimated parasite in world health	2008	Trends Parasitol	24	11	Andrews, R. H. and Sithithaworn, P. and Petney, T. N.	Title	N/A	Wrong outcome	Original/updated search
Opisthorchis viverrini: changes of the tegumental surface in newly excysted juvenile, first-week and adult flukes	1993	Int J Parasitol	23	7	Apinhasmit, W. and Sobhon, P. and Saitongdee, P. and Upatham, E. S.	Title	N/A	Wrong outcome	Original/updated search
Opisthorchis viverrini: detection by polymerase chain reaction (PCR) in human stool samples	2008	Exp Parasitol	120	4	Umesha, K. R. and Kumar, S. and Parvathi, A. and Duenngai, K. and Sithithaworn, P. and Karunasagar, I. and Karunasagar, I.	Title	N/A	Wrong outcome	Original/updated search
Opisthorchis viverrini: effect of praziquantel on the adult tegument	1996	Southeast Asian J Trop Med Public Health	27	2	Apinhasmit, W. and Sobhon, P.	Title	N/A	Wrong outcome	Original/updated search
Opisthorchis viverrini: evaluation of 28 kDa glutathione S-transferase as diagnostic tool in human opisthorchiasis	2010	Acta Trop	114	2	Eursitthichai, V. and Viyanant, V. and Tesana, S. and Sithithaworn, P. and Kosa, N. and Grams, R.	Title	N/A	Wrong outcome	Original/updated search
Opisthorchis viverrini: finding and recognition of the fish host by the cercariae	1990	Exp Parasitol	71	4	Haas, W. and Granzer, M. and Brockelman, C. R.	Title	N/A	Wrong outcome	Original/updated search
Opisthorchis viverrini: Gene expression profiling of carcinogenic adult liver fluke worms using 5' SAGE	2008	Exp Parasitol	120	4	Chutiwitoonchai, N. and Shen, Y. and Zheng, H. and Xiong, H. and Zhao, G. and Imtawil, K. and Intapan, P. M. and Wongkham, S. and Wongkham, C.	Title	N/A	Wrong outcome	Original/updated search
Opisthorchis viverrini: identification of a glycine-tyrosine rich eggshell protein and its potential as a diagnostic tool for human opisthorchiasis	2006	Int J Parasitol	36	13	Ruangsittichai, J. and Viyanant, V. and Vichasri-Grams, S. and Sobhon, P. and Tesana, S. and Upatham, E. S. and Hofmann, A. and Korge, G. and Grams, R.	Title	N/A	Wrong outcome	Original/updated search
Opisthorchis viverrini: relationships between egg counts, worms recovered and antibody levels within an endemic community in northeast Thailand	1991	Parasitology	102		Elkins, D. B. and Sithithaworn, P. and Haswell-Elkins, M. and Kaewkes, S. and Awacharagan, P. and Wongratanacheewin, S.	Title	N/A	Wrong outcome	Original/updated search
Opisthorchis viverrini: the carcinogenic human liver fluke	2008	World J Gastroenterol	14	5	Kaewpitoon, N. and Kaewpitoon, S. J. and Pengsaa, P. and Sripa, B.	Title	N/A	Wrong outcome	Original/updated search
Opisthorchis viverrini: the effects of colchicine and cytochalasin B on the adult tegument	1996	Southeast Asian J Trop Med Public Health	27	2	Sobhon, P. and Apinhasmit, W.	Title	N/A	Wrong outcome	Original/updated search
Opisthorchis viverrini: the tegumental cytoskeleton	1995	Int J Parasitol	25	7	Sobhon, P. and Apinhasmit, W.	Title	N/A	Wrong outcome	Original/updated search
Opisthorchis viverrini: ultrastructure and cytochemistry of the glycocalyx of the tegument	2000	J Helminthol	74	1	Apinhasmit, W. and Sobhon, P. and Tarasub, C. and Mothong, W. and Saitongdee, P. and Sretarugsa, P. and Wanichanon, C. and Upatham, E. S.	Title	N/A	Wrong outcome	Original/updated search
Opisthorchis viverrini: ultrastructure of the tegument of the first-week juveniles and adult flukes	1994	Int J Parasitol	24	5	Apinhasmit, W. and Sobhon, P. and Saitongdee, P. and Menayotin, S. and Upatham, E. S.	Title	N/A	Wrong outcome	Original/updated search
Opisthorchis viverrini-antigen induces expression of MARCKS during inflammation-associated cholangiocarcinogenesis	2012	Parasitol Int	61	1	Techasen, A. and Loilome, W. and Namwat, N. and Duenngai, K. and Cha'on, U. and Thanan, R. and Sithithaworn, P. and Miwa, M. and Yongvanit, P.	Title	N/A	Wrong outcome	Original/updated search
Orally Administered Bacillus Spores Expressing an Extracellular Vesicle-Derived Tetraspanin Protect Hamsters Against Challenge Infection With Carcinogenic Human Liver Fluke	2021	J Infect Dis	223	8	Phumrattanaprapin, W. and Chaiyadet, S. and Brindley, P. J. and Pearson, M. and Smout, M. J. and Loukas, A. and Laha, T.	Title	N/A	Wrong outcome	Original/updated search
Organization of the nervous system in Opisthorchis viverrini investigated by histochemical and immunohistochemical study	2012	Parasitol Int	61	1	Leksomboon, R. and Chaijaroonkhanarak, W. and Arunyanart, C. and Umka, J. and Jones, M. K. and Sripa, B.	Title	N/A	Wrong outcome	Original/updated search
Ov-APR-1, an aspartic protease from the carcinogenic liver fluke, Opisthorchis viverrini: functional expression, immunolocalization and subsite specificity	2009	Int J Biochem Cell Biol	41	5	Suttiprapa, S. and Mulvenna, J. and Huong, N. T. and Pearson, M. S. and Brindley, P. J. and Laha, T. and Wongkham, S. and Kaewkes, S. and Sripa, B. and Loukas, A.	Title	N/A	Wrong outcome	Original/updated search
Overexpression of PDGFA and its receptor during carcinogenesis of Opisthorchis viverrini-associated cholangiocarcinoma	2012	Parasitol Int	61	1	Boonjaraspinyo, S. and Wu, Z. and Boonmars, T. and Kaewkes, S. and Loilome, W. and Sithithaworn, P. and Nagano, I. and Takahashi, Y. and Yongvanit, P. and Bhudhisawasdi, V.	Title	N/A	Wrong outcome	Original/updated search
Oxidative and nitrative DNA damage: key events in opisthorchiasis-induced carcinogenesis	2012	Parasitol Int	61	1	Yongvanit, P. and Pinlaor, S. and Bartsch, H.	Title	N/A	Wrong outcome	Original/updated search
Oxidized alpha-1 antitrypsin as a predictive risk marker of opisthorchiasis-associated cholangiocarcinoma	2013	Tumour Biol	34	2	Jamnongkan, W. and Techasen, A. and Thanan, R. and Duenngai, K. and Sithithaworn, P. and Mairiang, E. and Loilome, W. and Namwat, N. and Pairojkul, C. and Yongvanit, P.	Title	N/A	Wrong outcome	Original/updated search
Oxysterols of helminth parasites and pathogenesis of foodborne hepatic trematodiasis caused by Opisthorchis and Fasciola species	2020	Parasitol Res	119	5	Vale, N. and Gouveia, M. J. and Gartner, F. and Brindley, P. J.	Title	N/A	Wrong outcome	Original/updated search
Parasite-associated morbidity: liver fluke infection and bile duct cancer in northeast Thailand	1994	Int J Parasitol	24	6	Sithithaworn, P. and Haswell-Elkins, M. R. and Mairiang, P. and Satarug, S. and Mairiang, E. and Vatanasapt, V. and Elkins, D. B.	Title	N/A	Wrong outcome	Original/updated search
Parasites elicited cross-reacting antibodies to Opisthorchis viverrini	1997	Asian Pac J Allergy Immunol	15	2	Sakolvaree, Y. and Ybanez, L. and Chaicumpa, W.	Title	N/A	Wrong outcome	Original/updated search
Parasitic infections in travelers and immigrants: part II helminths and ectoparasites	2015	Future Microbiol	10	1	Norman, F. F. and Monge-Maillo, B. and Martinez-Perez, A. and Perez-Molina, J. A. and Lopez-Velez, R.	Title	N/A	Wrong outcome	Original/updated search
Pathobiology of opisthorchiasis: an update	2003	Acta Trop	88	3	Sripa, B.	Title	N/A	Wrong outcome	Original/updated search
PCR Diagnosis of Opisthorchis viverrini and Haplorchis taichui Infections in a Lao Community in an area of endemicity and comparison of diagnostic methods for parasitological field surveys	2009	J Clin Microbiol	47	5	Lovis, L. and Mak, T. K. and Phongluxa, K. and Soukhathammavong, P. and Sayasone, S. and Akkhavong, K. and Odermatt, P. and Keiser, J. and Felger, I.	Title	N/A	Wrong outcome	Original/updated search
Performance of Mini Parasep((R)) SF stool concentrator kit, Kato-Katz, and formalin-ethyl acetate concentration methods for diagnosis of opisthorchiasis in Northeast Thailand	2022	Parasit Vectors	15	1	Kopolrat, K. Y. and Singthong, S. and Khuntikeo, N. and Loilome, W. and Worasith, C. and Homwong, C. and Wangboon, C. and Yasaka, P. and Eamudomkarn, C. and Pitaksakulrat, O. and Tonkhamhak, K. and Paeyo, A. and Crellen, T. and Sithithaworn, J. and Sithithaworn, P.	Title	N/A	Wrong outcome	Original/updated search
Performance of Solar Greenhouse Sand Drying Beds in Fecal Sludge Heating and Drying and Inactivation of Opisthorchis Viverrini Eggs during Winter in Thailand	2021	Suranaree Journal of Science and Technology	28	5	Junggoth, R. and Kuster, A. C.	Title	N/A	Wrong outcome	Original/updated search
Persistent advanced periductal fibrosis is associated with cagA-positive Helicobacter pylori infection in post-praziquantel treatment of opisthorchiasis	2022	Helicobacter	27	4	Phung, H. T. T. and Deenonpoe, R. and Suttiprapa, S. and Mairiang, E. and Edwards, S. W. and Sripa, B.	Title	N/A	Wrong outcome	Original/updated search
Pharmacokinetic Study of Praziquantel Enantiomers and Its Main Metabolite R-trans-4-OH-PZQ in Plasma, Blood and Dried Blood Spots in Opisthorchis viverrini-Infected Patients	2016	PLoS Negl Trop Dis	10	5	Meister, I. and Kovac, J. and Duthaler, U. and Odermatt, P. and Huwyler, J. and Vanobberghen, F. and Sayasone, S. and Keiser, J.	Title	N/A	Wrong outcome	Original/updated search
Pharmacokinetics of praziquantel in patients with opisthorchiasis	1993	Southeast Asian J Trop Med Public Health	24	4	Na Bangchang, K. and Karbwang, J. and Pungpak, S. and Radomyos, B. and Bunnag, D.	Title	N/A	Wrong outcome	Original/updated search
Phosphatidylinositol 4,5-bisphosphate 3-kinase catalytic subunit beta as a potential biomarker for Opisthorchis viverrini infection and cholangiocarcinoma	2022	Parasitology	149	2	Prasopdee, S. and Yingchutrakul, Y. and Roytrakul, S. and Pholhelm, M. and Phanaksri, T. and Kunjantarachot, A. and Kulsantiwong, J. and Butthongkomvong, K. and Tesana, S. and Sathavornmanee, T. and Thitapakorn, V.	Title	N/A	Wrong outcome	Original/updated search
Phylogenetic relationships within the Opisthorchis viverrini species complex with specific analysis of O. viverrini sensu lato from Sakon Nakhon, Thailand by mitochondrial and nuclear DNA sequencing	2018	Infect Genet Evol	62		Pitaksakulrat, O. and Webster, B. L. and Webster, J. P. and Laha, T. and Saijuntha, W. and Lamberton, P. H. L. and Kiatsopit, N. and Andrews, R. H. and Petney, T. N. and Sithithaworn, P.	Title	N/A	Wrong outcome	Original/updated search
Plasma IgG autoantibody against actin-related protein 3 in liver fluke Opisthorchis viverrini infection	2015	Parasite Immunol	37	7	Rucksaken, R. and Haonon, O. and Pinlaor, P. and Pairojkul, C. and Roytrakul, S. and Yongvanit, P. and Selmi, C. and Pinlaor, S.	Title	N/A	Wrong outcome	Original/updated search
Pooled Population Pharmacokinetic Analysis of Tribendimidine for the Treatment of Opisthorchis viverrini Infections	2019	Antimicrob Agents Chemother	63	4	Meister, I. and Assawasuwannakit, P. and Vanobberghen, F. and Penny, M. A. and Odermatt, P. and Sayasone, S. and Huwyler, J. and Tarning, J. and Keiser, J.	Title	N/A	Wrong outcome	Original/updated search
Population genetic structuring in Opisthorchis viverrini over various spatial scales in Thailand and Lao PDR	2012	PLoS Negl Trop Dis	6	11	Laoprom, N. and Sithithaworn, P. and Andrews, R. H. and Ando, K. and Laha, T. and Klinbunga, S. and Webster, J. P. and Petney, T. N.	Title	N/A	Wrong outcome	Original/updated search
Population Pharmacokinetic Modeling of Tribendimidine Metabolites in Opisthorchis viverrini-Infected Adults	2016	Antimicrob Agents Chemother	60	10	Vanobberghen, F. and Penny, M. A. and Duthaler, U. and Odermatt, P. and Sayasone, S. and Keiser, J. and Tarning, J.	Title	N/A	Wrong outcome	Original/updated search
Possible protective immunity in human opisthorchiasis	1994	Parasite Immunol	16	6	Akai, P. S. and Pungpak, S. and Kitikoon, V. and Bunnag, D. and Befus, A. D.	Title	N/A	Wrong outcome	Original/updated search
Potassium permanganate staining for differentiation the surface morphology of Opisthorchis viverrini, Haplorchis taichui and Phaneropsolus bonnei eggs	1999	Southeast Asian J Trop Med Public Health	30	2	Sukontason, K. and Piangjai, S. and Sukontason, K. and Chaithong, U.	Title	N/A	Wrong outcome	Original/updated search
Potential targeted therapy for liver fluke associated cholangiocarcinoma	2014	J Hepatobiliary Pancreat Sci	21	6	Vaeteewoottacharn, K. and Seubwai, W. and Bhudhisawasdi, V. and Okada, S. and Wongkham, S.	Title	N/A	Wrong outcome	Original/updated search
Preliminary estimates of economic impact of liver fluke infection in Thailand and the feasibility of irradiation as a control measure	1991	Southeast Asian J Trop Med Public Health	22		Loaharanu, P. and Sornmani, S.	Title	N/A	Wrong outcome	Original/updated search
PRKAR1A overexpression is associated with increased ECPKA autoantibody in liver fluke-associated cholangiocarcinoma: application for assessment of the risk group	2012	Tumour Biol	33	6	Loilome, W. and Yooyuen, S. and Namwat, N. and Sithithaworn, P. and Puapairoj, A. and Kano, J. and Noguchi, M. and Miwa, M. and Yongvanit, P.	Title	N/A	Wrong outcome	Original/updated search
Prognostic Significance of Growth Pattern in Predicting Outcome of Opisthorchis viverrini-Associated Distal Cholangiocarcinoma in Thailand	2022	Front Public Health	10		Kunprom, W. and Aphivatanasiri, C. and Sa-Ngiamwibool, P. and Sangkhamanon, S. and Intarawichian, P. and Bamrungkit, W. and Thanee, M. and Prajumwongs, P. and Loilome, W. and Khuntikeo, N. and Titapun, A. and Jareanrat, A. and Thanasukarn, V. and Srisuk, T. and Luvira, V. and Eurboonyanun, K. and Promsorn, J. and Koonmee, S.	Title	N/A	Wrong outcome	Original/updated search
Programmed knockout mutation of liver fluke granulin attenuates virulence of infection-induced hepatobiliary morbidity	2019	Elife	8		Arunsan, P. and Ittiprasert, W. and Smout, M. J. and Cochran, C. J. and Mann, V. H. and Chaiyadet, S. and Karinshak, S. E. and Sripa, B. and Young, N. D. and Sotillo, J. and Loukas, A. and Brindley, P. J. and Laha, T.	Title	N/A	Wrong outcome	Original/updated search
Progress on the transcriptomics of carcinogenic liver flukes of humans--unique biological and biotechnological prospects	2010	Biotechnol Adv	28	6	Young, N. D. and Jex, A. R. and Cantacessi, C. and Campbell, B. E. and Laha, T. and Sohn, W. M. and Sripa, B. and Loukas, A. and Brindley, P. J. and Gasser, R. B.	Title	N/A	Wrong outcome	Original/updated search
Prospects and Challenges towards Sustainable Liver Fluke Control	2017	Trends Parasitol	33	10	Sripa, B. and Echaubard, P.	Title	N/A	Wrong outcome	Original/updated search
Protein Kinases as Targets for Opisthorchis viverrini- Associated Cholangiocarcinoma Therapy	2017	Curr Pharm Des	23	29	Loilome, W. and Dokduang, H.	Title	N/A	Wrong outcome	Original/updated search
Proteomic profile of Bithynia siamensis goniomphalos snails upon infection with the carcinogenic liver fluke Opisthorchis viverrini	2015	J Proteomics	113		Prasopdee, S. and Tesana, S. and Cantacessi, C. and Laha, T. and Mulvenna, J. and Grams, R. and Loukas, A. and Sotillo, J.	Title	N/A	Wrong outcome	Original/updated search
Proteomics of Host-Helminth Interactions	2021	Pathogens	10	10	Robinson, M. W. and Cwiklinski, K.	Title	N/A	Wrong outcome	Original/updated search
Quantitative post-mortem study of Opisthorchis viverrini in man in north-east Thailand	1991	Trans R Soc Trop Med Hyg	85	6	Sithithaworn, P. and Tesana, S. and Pipitgool, V. and Kaewkes, S. and Thaiklar, K. and Pairojkul, C. and Sripa, B. and Paupairoj, A. and Sanpitak, P. and Aranyanat, C.	Title	N/A	Wrong outcome	Original/updated search
Rapid assessment of Opisthorchis viverrini IgG antibody in serum: A potential diagnostic biomarker to predict risk of cholangiocarcinoma in regions endemic for opisthorchiasis	2022	Int J Infect Dis	116		Rodpai, R. and Luvira, V. and Sadaow, L. and Sukeepaisarnjaroen, W. and Kitkhu and ee, A. and Paonariang, K. and Sanpool, O. and Ittiprasert, W. and Mann, V. H. and Intapan, P. M. and Brindley, P. J. and Maleewong, W.	Title	N/A	Wrong outcome	Original/updated search
Rapid detection and differentiation of Clonorchis sinensis and Opisthorchis viverrini using real-time PCR and high resolution melting analysis	2014	ScientificWorldJournal	2014		Cai, X. Q. and Yu, H. Q. and Li, R. and Yue, Q. Y. and Liu, G. H. and Bai, J. S. and Deng, Y. and Qiu, D. Y. and Zhu, X. Q.	Title	N/A	Wrong outcome	Original/updated search
Rapid detection of Opisthorchis viverrini and Strongyloides stercoralis in human fecal samples using a duplex real-time PCR and melting curve analysis	2011	Parasitol Res	109	6	Janwan, P. and Intapan, P. M. and Thanchomnang, T. and Lulitanond, V. and Anamnart, W. and Maleewong, W.	Title	N/A	Wrong outcome	Original/updated search
Rapid label-free analysis of Opisthorchis viverrini eggs in fecal specimens using confocal Raman spectroscopy	2019	PLoS One	14	12	Chuchuen, O. and Thammaratana, T. and Sanpool, O. and Rodpai, R. and Maleewong, W. and Intapan, P. M.	Title	N/A	Wrong outcome	Original/updated search
Raw attitudes, wetland cultures, life-cycles: socio-cultural dynamics relating to Opisthorchis viverrini in the Mekong Basin	2012	Parasitol Int	61	1	Grundy-Warr, C. and Andrews, R. H. and Sithithaworn, P. and Petney, T. N. and Sripa, B. and Laithavewat, L. and Ziegler, A. D.	Title	N/A	Wrong outcome	Original/updated search
Real-time fluorescence resonance energy transfer PCR with melting curve analysis for the detection of Opisthorchis viverrini in fish intermediate hosts	2008	Vet Parasitol	157	1	Intapan, P. M. and Thanchomnang, T. and Lulitanond, V. and Phongsaskulchoti, P. and Maleewong, W.	Title	N/A	Wrong outcome	Original/updated search
Recent Advances in the Diagnosis and Detection of Opisthorchis viverrini Sensu Lato in Human and Intermediate Hosts for Use in Control and Elimination Programs	2018	Advances in Parasitology	101		Saijuntha, W. and Duenngai, K. and Tangkawattana, S. and Petney, T. N. and Andrews, R. H. and Sithithaworn, P.	Title	N/A	Wrong outcome	Original/updated search
Recent advances on the immunobiology of Bithynia spp. hosts of Opisthorchis viverrini	2020	Dev Comp Immunol	102		Suwannatrai, K. and Suwannatrai, A. T. and Loukas, A. and Sotillo, J.	Title	N/A	Wrong outcome	Original/updated search
Recent Progress in the Development of Liver Fluke and Blood Fluke Vaccines	2020	Vaccines (Basel)	8	3	McManus, D. P.	Title	N/A	Wrong outcome	Original/updated search
Recombinant CsHscB of carcinogenic liver fluke Clonorchis sinensis induces IL-10 production by binding with TLR2	2020	PLoS Negl Trop Dis	14	10	Yan, C. and Fang, F. and Zhang, Y. Z. and Dong, X. and Wu, J. and Liu, H. L. and Fan, C. Y. and Koda, S. and Zhang, B. B. and Yu, Q. and Wang, L. and Wang, Y. G. and Chen, J. X. and Zheng, K. Y.	Title	N/A	Wrong outcome	Original/updated search
Recurrent emergence of structural variants of LTR retrotransposon CsRn1 evolving novel expression strategy and their selective expansion in a carcinogenic liver fluke, Clonorchis sinensis	2017	Mol Biochem Parasitol	214		Kim, S. H. and Kong, Y. and Bae, Y. A.	Title	N/A	Wrong outcome	Original/updated search
Reduction of periductal fibrosis in liver fluke-infected hamsters after long-term curcumin treatment	2010	Eur J Pharmacol	638	1	Pinlaor, S. and Prakobwong, S. and Hiraku, Y. and Pinlaor, P. and Laothong, U. and Yongvanit, P.	Title	N/A	Wrong outcome	Original/updated search
Relationship between intensity of Opisthorchis viverrini infection and hepatobiliary disease detected by ultrasonography	1992	J Gastroenterol Hepatol	7	1	Mairiang, E. and Elkins, D. B. and Mairiang, P. and Chaiyakum, J. and Chamadol, N. and Loapaiboon, V. and Posri, S. and Sithithaworn, P. and Haswell-Elkins, M.	Title	N/A	Wrong outcome	Original/updated search
Relationships between the synthesis of N-nitrosodimethylamine and immune responses to chronic infection with the carcinogenic parasite, Opisthorchis viverrini, in men	1998	Carcinogenesis	19	3	Satarug, S. and Haswell-Elkins, M. R. and Sithithaworn, P. and Bartsch, H. and Ohshima, H. and Tsuda, M. and Mairiang, P. and Mairiang, E. and Yongvanit, P. and Esumi, H. and Elkins, D. B.	Title	N/A	Wrong outcome	Original/updated search
Repeated stool sampling and use of multiple techniques enhance the sensitivity of helminth diagnosis: a cross-sectional survey in southern Lao People's Democratic Republic	2015	Acta Trop	141		Sayasone, S. and Utzinger, J. and Akkhavong, K. and Odermatt, P.	Title	N/A	Wrong outcome	Original/updated search
Responding to Letter "Comments on "Screening US Vietnam Veterans for Liver Fluke Exposure 5 Decades After the End of the War'" by Theodore E. Nash, David Sullivan, Edward Mitre, et al	2018	Infectious Diseases in Clinical Practice	26	4	Psevdos, G. and Ford, F. M. and Hong, S. T.	Title	N/A	Wrong outcome	Original/updated search
Retrotransposon OV-RTE-1 from the carcinogenic liver fluke Opisthorchis viverrini: potential target for DNA-based diagnosis	2014	Infect Genet Evol	21		Thi Phung, L. and Loukas, A. and Brindley, P. J. and Sripa, B. and Laha, T.	Title	N/A	Wrong outcome	Original/updated search
Reversal of biliary tract abnormalities associated with Opisthorchis viverrini infection following praziquantel treatment	1993	Trans R Soc Trop Med Hyg	87	2	Mairiang, E. and Haswell-Elkins, M. R. and Mairiang, P. and Sithithaworn, P. and Elkins, D. B.	Title	N/A	Wrong outcome	Original/updated search
Rickettsiales-Like Organisms in the Digestive Gland of Bithynia-Siamensis Goniomphalus (Prosobranchia, Bithyniidae) Infected with Opisthorchis-Viverrini (Trematoda, Digenea)	1994	Journal of Invertebrate Pathology	63	1	Adam, R. and Pipitgool, V. and Sithithaworn, P. and Hinz, E. and Storch, V.	Title	N/A	Wrong outcome	Original/updated search
RNA interference targeting cathepsin B of the carcinogenic liver fluke, Opisthorchis viverrini	2011	Parasitol Int	60	3	Sripa, J. and Pinlaor, P. and Brindley, P. J. and Sripa, B. and Kaewkes, S. and Robinson, M. W. and Young, N. D. and Gasser, R. B. and Loukas, A. and Laha, T.	Title	N/A	Wrong outcome	Original/updated search
RNA-Seq reveals infection-induced gene expression changes in the snail intermediate host of the carcinogenic liver fluke, Opisthorchis viverrini	2014	PLoS Negl Trop Dis	8	3	Prasopdee, S. and Sotillo, J. and Tesana, S. and Laha, T. and Kulsantiwong, J. and Nolan, M. J. and Loukas, A. and Cantacessi, C.	Title	N/A	Wrong outcome	Original/updated search
Roles of liver fluke infection as risk factor for cholangiocarcinoma	2014	J Hepatobiliary Pancreat Sci	21	5	Sithithaworn, P. and Yongvanit, P. and Duenngai, K. and Kiatsopit, N. and Pairojkul, C.	Title	N/A	Wrong outcome	Original/updated search
R-praziquantel integrated population pharmacokinetics in preschool- and school-aged African children infected with Schistosoma mansoni and S. haematobium and Lao adults infected with Opisthorchis viverrini	2022	J Pharmacokinet Pharmacodyn	49	3	Falcoz, C. and Guzy, S. and Kovac, J. and Meister, I. and Coulibaly, J. and Sayasone, S. and Wesche, D. and Lin, Y. W. and Keiser, J.	Title	N/A	Wrong outcome	Original/updated search
Sequences and gene organization of the mitochondrial genomes of the liver flukes Opisthorchis viverrini and Clonorchis sinensis (Trematoda)	2012	Parasitol Res	110	1	Cai, X. Q. and Liu, G. H. and Song, H. Q. and Wu, C. Y. and Zou, F. C. and Yan, H. K. and Yuan, Z. G. and Lin, R. Q. and Zhu, X. Q.	Title	N/A	Wrong outcome	Original/updated search
Serodiagnosis of human opisthorchiasis using cocktail and electroeluted Bithynia snail antigens	2002	Parasitol Int	51	3	Waikagul, J. and Dekumyoy, P. and Chaichana, K. and Thairungroje Anantapruti, M. and Komalamisra, C. and Kitikoon, V.	Title	N/A	Wrong outcome	Original/updated search
Serological differentiation of human small fluke infections using Opisthorchis viverrini and Haplorchis taichui antigens	1991	Southeast Asian J Trop Med Public Health	22		Ditrich, O. and Kopacek, P. and Giboda, M. and Gutvirth, J. and Scholz, T.	Title	N/A	Wrong outcome	Original/updated search
Serum antibody responses in opisthorchiasis	1995	Int J Parasitol	25	8	Akai, P. S. and Pungpak, S. and Chaicumpa, W. and Kitikoon, V. and Ruangkunaporn, Y. and Bunnag, D. and Befus, A. D.	Title	N/A	Wrong outcome	Original/updated search
Serum Antibody-Response to Opisthorchis-Viverrini Antigen as a Marker for Opisthorchiasis-Associated Cholangiocarcinoma	1994	Transactions of the Royal Society of Tropical Medicine and Hygiene	88	4	Akai, P. S. and Pungpak, S. and Chaicumpa, W. and Viroj, K. and Bunnag, D. and Befus, A. D.	Title	N/A	Wrong outcome	Original/updated search
Serum IgG as a Marker for Opisthorchis viverrini-Associated Cholangiocarcinoma Correlated with HER2 Overexpression	2020	Int J Gen Med	13		Titapun, A. and Techasen, A. and Sa-Ngiamwibool, P. and Sithithaworn, P. and Luvira, V. and Srisuk, T. and Jareanrat, A. and Dokduang, H. and Loilome, W. and Thinkhamrop, B. and Khuntikeo, N.	Title	N/A	Wrong outcome	Original/updated search
Significance of S100P as a biomarker in diagnosis, prognosis and therapy of opisthorchiasis-associated cholangiocarcinoma	2016	Int J Cancer	138	2	Wu, Z. and Boonmars, T. and Nagano, I. and Boonjaraspinyo, S. and Srinontong, P. and Ratasuwan, P. and Narong, K. and Nielsen, P. S. and Maekawa, Y.	Title	N/A	Wrong outcome	Original/updated search
Silencing of Opisthorchis viverrini Tetraspanin Gene Expression Results in Reduced Secretion of Extracellular Vesicles	2022	Front Cell Infect Microbiol	12		Chaiyadet, S. and Sotillo, J. and Krueajampa, W. and Thongsen, S. and Smout, M. and Brindley, P. J. and Laha, T. and Loukas, A.	Title	N/A	Wrong outcome	Original/updated search
Simplified Techniques for Killing the Carcinogenic, Opisthorchis Viverrini Metacercariae in Cyprinid Fish	2017	Asian Pac J Cancer Prev	18	6	Sripan, P. and Boonmars, T. and Songsri, J. and Aukkanimart, R. and Sriraj, P. and Rattanasuwan, P. and Boueroy, P. and Suwannatrai, A. and Aunpromma, S. and Khuntikeo, N. and Loilome, W. and Namwat, N. and Yongvanit, P. and PhyoWai, A. and Khueangchaingkhwang, S. and Zhilang, W. and Pumhirunroj, B. and Artchayasawat, A. and Boonjaraspinyo, S.	Title	N/A	Wrong outcome	Original/updated search
Single-Ascending-Dose Pharmacokinetic Study of Tribendimidine in Opisthorchis viverrini-Infected Patients	2016	Antimicrob Agents Chemother	60	10	Duthaler, U. and Sayasone, S. and Vanobbergen, F. and Penny, M. A. and Odermatt, P. and Huwyler, J. and Keiser, J.	Title	N/A	Wrong outcome	Original/updated search
Smartphone-based fluorescent ELISA with simple fluorescent enhancement strategy for Opisthorchis viverrini (Ov) antigen detection in urine samples	2021	Sensors and Actuators B-Chemical	348		Taron, W. and Phooplub, K. and Sanchimplee, S. and Piyanamvanich, K. and Jamnongkan, W. and Techasen, A. and Phetcharaburanin, J. and Klanrit, P. and Namwat, N. and Khuntikeo, N. and Boonmars, T. and Sithithaworn, P. and Ouiganon, S. and Kanatharana, P. and Thavarungkul, P. and Buranachai, C. and Loilome, W. and Ngeontae, W.	Title	N/A	Wrong outcome	Original/updated search
Spatial Association Patterns of Geographic Factors and Opisthorchis Viverrini Infection in the Northeast of Thailand	2019	Indian Journal of Public Health Research & Development	10	11	Sornlorm, Kittipong and Loahasiriwong, Wongsa	Title	N/A	Wrong outcome	Original/updated search
Species-specific primers designed from RAPD products for Bithynia funiculata, the first intermediate host of liver fluke, Opisthorchis viverrini, in North Thailand	2013	J Parasitol	99	3	Kulsantiwong, J. and Prasopdee, S. and Piratae, S. and Khampoosa, P. and Suwannatrai, A. and Duangprompo, W. and Boonmars, T. and Ruangjirachuporn, W. and Ruangsittichai, J. and Viyanant, V. and Hebert, P. D. and Tesana, S.	Title	N/A	Wrong outcome	Original/updated search
Specific and common antigens of Clonorchis sinensis and Opisthorchis viverrini(Opisthorchidae, Trematoda)	2003	Korean J Parasitol	41	3	Choi, M. H. and Ryu, J. S. and Lee, M. and Li, S. and Chung, B. S. and Chai, J. Y. and Sithithaworn, P. and Tesana, S. and Hong, S. T.	Title	N/A	Wrong outcome	Original/updated search
Specific serum IgG, but not IgA, antibody against purified Opisthorchis viverrini antigen associated with hepatobiliary disease and cholangiocarcinoma	2012	Parasitol Int	61	1	Pinlaor, P. and Pongsamart, P. and Hongsrichan, N. and Sangka, A. and Srilunchang, T. and Mairiang, E. and Sithithaworn, P. and Pinlaor, S.	Title	N/A	Wrong outcome	Original/updated search
Spirocerca lupi Proteomics and Its Role in Cancer Development: An Overview of Spirocercosis-Induced Sarcomas and Revision of Helminth-Induced Carcinomas	2021	Pathogens	10	2	Porras-Silesky, C. and Mejias-Alpizar, M. J. and Mora, J. and Baneth, G. and Rojas, A.	Title	N/A	Wrong outcome	Original/updated search
Stage-specific expression and antigenicity of glycoprotein glycans isolated from the human liver fluke, Opisthorchis viverrini	2013	Int J Parasitol	43	1	Talabnin, K. and Aoki, K. and Saichua, P. and Wongkham, S. and Kaewkes, S. and Boons, G. J. and Sripa, B. and Tiemeyer, M.	Title	N/A	Wrong outcome	Original/updated search
Structural Analysis of an Epitope Candidate of Triosephosphate Isomerase in Opisthorchis viverrini	2018	Sci Rep	8	1	Son, J. and Kim, S. and Kim, S. E. and Lee, H. and Lee, M. R. and Hwang, K. Y.	Title	N/A	Wrong outcome	Original/updated search
Structural Variants of a Liver Fluke Derived Granulin Peptide Potently Stimulate Wound Healing	2018	J Med Chem	61	19	Dastpeyman, M. and Bansal, P. S. and Wilson, D. and Sotillo, J. and Brindley, P. J. and Loukas, A. and Smout, M. J. and Daly, N. L.	Title	N/A	Wrong outcome	Original/updated search
Studies on concomitant antigens of Bithynia funiculata for detection of antibody to Opisthorchis viverrini: effect of different centrifugal speeds on antigen preparation	2003	Southeast Asian J Trop Med Public Health	34		Watthanakulpanich, D. and Waikagul, J. and Dekumyoy, P. and Anantaphruti, M. T.	Title	N/A	Wrong outcome	Original/updated search
Study of drug likeness of praziquantel derivatives for the inhibition of thioredoxin peroxidase and aspartic protease in opisthorchis viverrini by molecular docking method	2017	Current Applied Science and Technology	17	1	Nusai, K. and Doungdee, P. and Rungrotmongkol, T.	Title	N/A	Wrong outcome	Original/updated search
Subtle to severe hepatobiliary morbidity in Opisthorchis viverrini endemic settings in southern Laos	2015	Acta Trop	141		Aye Soukhathammavong, P. and Rajpho, V. and Phongluxa, K. and Vonghachack, Y. and Hattendorf, J. and Hongvanthong, B. and Rasaphon, O. and Sripa, B. and Akkhavong, K. and Hatz, C. and Odermatt, P.	Title	N/A	Wrong outcome	Original/updated search
Suppression of aquaporin, a mediator of water channel control in the carcinogenic liver fluke, Opisthorchis viverrini	2014	Parasit Vectors	7		Thanasuwan, S. and Piratae, S. and Brindley, P. J. and Loukas, A. and Kaewkes, S. and Laha, T.	Title	N/A	Wrong outcome	Original/updated search
Suppression of mRNAs encoding CD63 family tetraspanins from the carcinogenic liver fluke Opisthorchis viverrini results in distinct tegument phenotypes	2017	Sci Rep	7	1	Chaiyadet, S. and Krueajampa, W. and Hipkaeo, W. and Plosan, Y. and Piratae, S. and Sotillo, J. and Smout, M. and Sripa, B. and Brindley, P. J. and Loukas, A. and Laha, T.	Title	N/A	Wrong outcome	Original/updated search
Suppression of Ov-grn-1 encoding granulin of Opisthorchis viverrini inhibits proliferation of biliary epithelial cells	2015	Exp Parasitol	148		Papatpremsiri, A. and Smout, M. J. and Loukas, A. and Brindley, P. J. and Sripa, B. and Laha, T.	Title	N/A	Wrong outcome	Original/updated search
T helper cell responses to Opisthorchis viverrini infection associate with host susceptibility.	2024	Parasitology research	123	2	Srisai, Pattaraporn; Chaiyadet, Sujittra; Jumnainsong, Amonrat; Suttiprapa, Sutas; Leelayuwat, Chanvit; Saichua, Prasert	Title	N/A	Wrong outcome	Original/updated search
TaqMan real-time PCR assay for specific detection of Opisthorchis viverrini DNA in Thai patients with hepatocellular carcinoma and cholangiocarcinoma	2008	Exp Parasitol	119	2	Suksumek, N. and Leelawat, K. and Leelawat, S. and Russell, B. and Lek-Uthai, U.	Title	N/A	Wrong outcome	Original/updated search
Taxonomy, Ecology and Population Genetics of Opisthorchis viverrini and Its Intermediate Hosts	2018	Adv Parasitol	101		Petney, T. N. and Andrews, R. H. and Saijuntha, W. and Tesana, S. and Prasopdee, S. and Kiatsopit, N. and Sithithaworn, P.	Title	N/A	Wrong outcome	Original/updated search
Temperature dependence of Opisthorchis viverrini infection in first intermediate host snail, Bithynia siamensis goniomphalos	2015	Acta Trop	141		Prasopdee, S. and Kulsantiwong, J. and Piratae, S. and Khampoosa, P. and Thammasiri, C. and Suwannatrai, A. and Laha, T. and Grams, R. and Loukas, A. and Tesana, S.	Title	N/A	Wrong outcome	Original/updated search
The carcinogenic liver fluke Opisthorchis viverrini is a reservoir for species of Helicobacter	2015	Asian Pac J Cancer Prev	16	5	Deenonpoe, R. and Chomvarin, C. and Pairojkul, C. and Chamgramol, Y. and Loukas, A. and Brindley, P. J. and Sripa, B.	Title	N/A	Wrong outcome	Original/updated search
The ecology of the Bithynia first intermediate hosts of Opisthorchis viverrini	2012	Parasitol Int	61	1	Petney, T. and Sithithaworn, P. and Andrews, R. and Kiatsopit, N. and Tesana, S. and Grundy-Warr, C. and Ziegler, A.	Title	N/A	Wrong outcome	Original/updated search
The effects of temperature and salinity on the longevity of Opisthorchis viverrini cercariae: a climate change concern	2020	J Helminthol	94		Prasopdee, S. and Kulsantiwong, J. and Sathavornmanee, T. and Thitapakorn, V.	Title	N/A	Wrong outcome	Original/updated search
The ELISA-based detection of anti-Opisthorchis viverrini IgG and IgG4 in samples of human urine and serum from an endemic area of north-eastern Thailand	2007	Ann Trop Med Parasitol	101	7	Tesana, S. and Srisawangwong, T. and Sithithaworn, P. and Itoh, M. and Phumchaiyothin, R.	Title	N/A	Wrong outcome	Original/updated search
The liver fluke Opisthorchis viverrini expresses nitric oxide synthase but not gelatinases	2012	Parasitol Int	61	1	Prakobwong, S. and Pinlaor, P. and Charoensuk, L. and Khoontawad, J. and Yongvanit, P. and Hiraku, Y. and Pinlaor, S.	Title	N/A	Wrong outcome	Original/updated search
The miRNAome of Opisthorchis viverrini induced intrahepatic cholangiocarcinoma	2014	Genom Data	2		Peng, J. and Feng, Y. and Rinaldi, G. and Yonglitthipagon, P. and Easley, S. E. and Laha, T. and Pairojkul, C. and Bhudhisawasdi, V. and Sripa, B. and Brindley, P. J. and Mulvenna, J. P. and Bethony, J. M. and Plieskatt, J. L.	Title	N/A	Wrong outcome	Original/updated search
The Opisthorchis viverrini genome provides insights into life in the bile duct	2014	Nat Commun	5		Young, N. D. and Nagarajan, N. and Lin, S. J. and Korhonen, P. K. and Jex, A. R. and Hall, R. S. and Safavi-Hemami, H. and Kaewkong, W. and Bertr and , D. and Gao, S. and Seet, Q. and Wongkham, S. and Teh, B. T. and Wongkham, C. and Intapan, P. M. and Maleewong, W. and Yang, X. and Hu, M. and Wang, Z. and Hofmann, A. and Sternberg, P. W. and Tan, P. and Wang, J. and Gasser, R. B.	Title	N/A	Wrong outcome	Original/updated search
The Role of Helminth Infections in Carcinogenesis	2007	Advances in Parasitology	65		Mayer, D. A. and Fried, B.	Title	N/A	Wrong outcome	Original/updated search
The role of infection by Opisthorchis viverrini, hepatitis B virus, and aflatoxin exposure in the etiology of liver cancer in Thailand. A correlation study	1991	Cancer	68	11	Srivatanakul, P. and Parkin, D. M. and Jiang, Y. Z. and Khlat, M. and Kao-Ian, U. T. and Sontipong, S. and Wild, C.	Title	N/A	Wrong outcome	Original/updated search
The secreted and surface proteomes of the adult stage of the carcinogenic human liver fluke Opisthorchis viverrini	2010	Proteomics	10	5	Mulvenna, J. and Sripa, B. and Brindley, P. J. and Gorman, J. and Jones, M. K. and Colgrave, M. L. and Jones, A. and Nawaratna, S. and Laha, T. and Suttiprapa, S. and Smout, M. J. and Loukas, A.	Title	N/A	Wrong outcome	Original/updated search
The systematics and population genetics of Opisthorchis viverrini sensu lato: implications in parasite epidemiology and bile duct cancer	2012	Parasitol Int	61	1	Sithithaworn, P. and Andrews, R. H. and Petney, T. N. and Saijuntha, W. and Laoprom, N.	Title	N/A	Wrong outcome	Original/updated search
Therapeutic challenges at the preclinical level for targeted drug development for Opisthorchis viverrini-associated cholangiocarcinoma	2021	Expert Opin Investig Drugs	30	9	Loilome, W. and Dokduang, H. and Suksawat, M. and Padthaisong, S.	Title	N/A	Wrong outcome	Original/updated search
TIMPs of parasitic helminths - a large-scale analysis of high-throughput sequence datasets	2013	Parasit Vectors	6		Cantacessi, C. and Hofmann, A. and Pickering, D. and Navarro, S. and Mitreva, M. and Loukas, A.	Title	N/A	Wrong outcome	Original/updated search
Ultrasonographic features of hepatobiliary pathology in opisthorchiasis and opisthorchiasis-associated cholangiocarcinoma	2017	Parasitol Int	66	4	Mairiang, E.	Title	N/A	Wrong outcome	Original/updated search
Ultrasonography assessment of hepatobiliary abnormalities in 3359 subjects with Opisthorchis viverrini infection in endemic areas of Thailand	2012	Parasitol Int	61	1	Mairiang, E. and Laha, T. and Bethony, J. M. and Thinkhamrop, B. and Kaewkes, S. and Sithithaworn, P. and Tesana, S. and Loukas, A. and Brindley, P. J. and Sripa, B.	Title	N/A	Wrong outcome	Original/updated search
Ultrastructural characters of the spermatozoon of the liver fluke Opisthorchis viverrini (Poirier, 1886) (Opisthorchiidae)	2017	Parasitol Res	116	9	Miquel, J. and Swiderski, Z. and Sripa, B. and Ribas, A.	Title	N/A	Wrong outcome	Original/updated search
Unlocking the transcriptomes of two carcinogenic parasites, Clonorchis sinensis and Opisthorchis viverrini	2010	PLoS Negl Trop Dis	4	6	Young, N. D. and Campbell, B. E. and Hall, R. S. and Jex, A. R. and Cantacessi, C. and Laha, T. and Sohn, W. M. and Sripa, B. and Loukas, A. and Brindley, P. J. and Gasser, R. B.	Title	N/A	Wrong outcome	Original/updated search
Update on hepatobiliary flukes: fascioliasis, opisthorchiasis and clonorchiasis	2008	Curr Opin Infect Dis	21	5	Marcos, L. A. and Terashima, A. and Gotuzzo, E.	Title	N/A	Wrong outcome	Original/updated search
Update on Pathogenesis of Opisthorchiasis and Cholangiocarcinoma	2018	Advances in Parasitology	102		Sripa, B. and Tangkawattana, S. and Brindley, P. J.	Title	N/A	Wrong outcome	Original/updated search
Upregulation of 14-3-3 eta in chronic liver fluke infection is a potential diagnostic marker of cholangiocarcinoma	2016	Proteomics Clin Appl	10	3	Haonon, O. and Rucksaken, R. and Pinlaor, P. and Pairojkul, C. and Chamgramol, Y. and Intuyod, K. and Onsurathum, S. and Khuntikeo, N. and Pinlaor, S.	Title	N/A	Wrong outcome	Original/updated search
Up-regulation of annexin A2 in cholangiocarcinoma caused by Opisthorchis viverrini and its implication as a prognostic marker	2010	Int J Parasitol	40	10	Yonglitthipagon, P. and Pairojkul, C. and Chamgramol, Y. and Mulvenna, J. and Sripa, B.	Title	N/A	Wrong outcome	Original/updated search
Upregulation of endothelial nitric oxide synthase (eNOS) and its upstream regulators in Opisthorchis viverrini associated cholangiocarcinoma and its clinical significance	2017	Parasitol Int	66	4	Suksawat, M. and Techasen, A. and Namwat, N. and Yongvanit, P. and Khuntikeo, N. and Titapun, A. and Koonmee, S. and Loilome, W.	Title	N/A	Wrong outcome	Original/updated search
Urinary microRNA-192 and microRNA-21 as potential indicators for liver fluke-associated cholangiocarcinoma risk group	2017	Parasitol Int	66	4	Silakit, R. and Loilome, W. and Yongvanit, P. and Thongchot, S. and Sithithaworn, P. and Boonmars, T. and Koonmee, S. and Titapun, A. and Khuntikeo, N. and Chamadol, N. and Techasen, A. and Namwat, N.	Title	N/A	Wrong outcome	Original/updated search
What significance do helminths species-complexes have for the prevention, diagnosis and treatment of human infections?	2015	Trans R Soc Trop Med Hyg	109	5	Sithithaworn, P. and Petney, T. N. and Andrews, R. H.	Title	N/A	Wrong outcome	Original/updated search
Wound healing and cancer progression in Opisthorchis viverrini associated cholangiocarcinoma	2016	Parasitol Res	115	7	Botelho, M. C. and Alves, H. and Richter, J.	Title	N/A	Wrong outcome	Original/updated search
A cross-sectional study on the potential transmission of the carcinogenic liver fluke Opisthorchis viverrini and other fishborne zoonotic trematodes by aquaculture fish	2013	Foodborne Pathog Dis	10	1	Pitaksakulrat, O. and Sithithaworn, P. and Laoprom, N. and Laha, T. and Petney, T. N. and Andrews, R. H.	Title	N/A	Wrong outcome	Original/updated search
CD44 variant-dependent redox status regulation in liver fluke-associated cholangiocarcinoma: A target for cholangiocarcinoma treatment	2016	Cancer Sci	107	7	Thanee, M. and Loilome, W. and Techasen, A. and Sugihara, E. and Okazaki, S. and Abe, S. and Ueda, S. and Masuko, T. and Namwat, N. and Khuntikeo, N. and Titapun, A. and Pairojkul, C. and Saya, H. and Yongvanit, P.	Title	N/A	Wrong outcome	Original/updated search
Chronic Opisthorchis viverrini Infection Changes the Liver Microbiome and Promotes Helicobacter Growth	2016	PLoS One	11	11	Itthitaetrakool, U. and Pinlaor, P. and Pinlaor, S. and Chomvarin, C. and Dangtakot, R. and Chaidee, A. and Wilailuckana, C. and Sangka, A. and Lulitanond, A. and Yongvanit, P.	Title	N/A	Wrong outcome	Original/updated search
Cytokine/chemokine secretion and proteomic identification of upregulated annexin A1 from peripheral blood mononuclear cells cocultured with the liver fluke Opisthorchis viverrini	2014	Infect Immun	82	5	Hongsrichan, N. and Intuyod, K. and Pinlaor, P. and Khoontawad, J. and Yongvanit, P. and Wongkham, C. and Roytrakul, S. and Pinlaor, S.	Title	N/A	Wrong outcome	Original/updated search
Relationship between faecal egg count and worm burden of Opisthorchis viverrini in human autopsy cases	1991	Parasitology	102		Sithithaworn, P. and Tesana, S. and Pipitgool, V. and Kaewkes, S. and Pairojkul, C. and Sripa, B. and Paupairoj, A. and Thaiklar, K.	Title	N/A	Wrong outcome	Original/updated search
First report and molecular identification of Opisthorchis viverrini infection in human communities from Lower Myanmar	2017	PLoS One	12	5	Aung, W. P. P. and Htoon, T. T. and Tin, H. H. and Thinn, K. K. and Sanpool, O. and Jongthawin, J. and Sadaow, L. and Phosuk, I. and Rodpai, R. and Intapan, P. M. and Maleewong, W.	Title	N/A	Wrong region	Original/updated search
Low-Grade Endemicity of Opisthorchiasis, Yangon, Myanmar	2019	Emerg Infect Dis	25	7	Sohn, W. M. and Jung, B. K. and Hong, S. J. and Lee, K. H. and Park, J. B. and Kim, H. S. and Cho, S. and Htoon, T. T. and Tin, H. H. and Chai, J. Y.	Title	N/A	Wrong region	Original/updated search
Clonorchiasis/opisthorchiasis in Malaysians - Case reports and review	1995	Medical Journal of Malaysia	50	2	Chadra Shekhar, K. and Nazarina, A. R. and Lee, S. H. and Pathmanathan, R.	Title	N/A	Wrong region	Original/updated search
Foodborne trematodiasis and Opisthorchis felineus acquired in Italy	2014	Emerg Infect Dis	20	1	Wunderink, H. F. and Rozemeijer, W. and Wever, P. C. and Verweij, J. J. and van Lieshout, L.	Title	N/A	Wrong region	Original/updated search
A Cross-Sectional Study on Intestinal Parasitic Infections in Children in Suburban Public Primary Schools, Saraburi, the Central Region of Thailand	2018	The American Journal of Tropical Medicine and Hygiene	98	3	Kaewpitoon, Soraya J; Sangwalee, Wararat; Kujapun, Jirawoot; Norkaew, Jun; Chuatanam, Jirayut; Ponphimai, Sukanya; Chavengkun, Wasugree; Padchasuwan, Natnapa; Meererksom, Thirayu; Tongtawee, Taweesak; Matrakool, Likit; Panpimanmas, Sukij; Wakkhuwatapong, Parichart; Kaewpitoon, Natthawut	Quality assessment	NOS	Low quality	Original/updated search
An Epidemiological Survey of Opisthorchis viverrini Infection in a Lightly Infected Community, Eastern Thailand	2020	The American Journal of Tropical Medicine and Hygiene	102	4	Boondit, J. and Suwannahitatorn, P. and Siripattanapipong, S. and Leelayoova, S. and Mungthin, M. and Tan-Ariya, P. and Piyaraj, P. and Naaglor, T. and Ruang-Areerate, T.	Quality assessment	NOS	Low quality	Original/updated search
Cross-sectional parasitological survey for helminth infections among fish farmers in Nghe An province, Vietnam	2006	Acta tropica	100	3	Olsen, Annette; Thuan, Le Khanh; Murrell, K. Darwin; Dalsgaard, Anders; Johansen, Maria Vang; De, Nguyen Van; Fish-Borne Zoonotic Parasites in Vietnam (FIBOZOPA) project	Quality assessment	NOS	Low quality	Original/updated search
Current status of fish-borne zoonotic trematode infections in Gia Vien district, Ninh Binh province, Vietnam	2015	Parasites & Vectors	8		Hung, Nguyen Manh; Dung, Do Trung; Lan Anh, Nguyen Thi; Van, Phan Thi; Thanh, Bui Ngoc; Van Ha, Nguyen; Van Hien, Hoang; Canh, Le Xuan	Quality assessment	NOS	Low quality	Original/updated search
Distribution and abundance of Opisthorchis viverrini metacercariae in cyprinid fish in Northeastern Thailand	2013	Korean J Parasitol	51	6	Pinlaor, S. and Onsurathum, S. and Boonmars, T. and Pinlaor, P. and Hongsrichan, N. and Chaidee, A. and Haonon, O. and Limviroj, W. and Tesana, S. and Kaewkes, S. and Sithithaworn, P.	Quality assessment	NOS	Low quality	Original/updated search
Epidemiological Investigation of Parasitic Infection of Schoolchildren from Six Elementary Schools in Sakon Nakhon Province, Thailand	2017	The Kobe Journal of Medical Sciences	62	5	Doi, Ryuichi; Itoh, Makoto; Chakhatrakan, Somchai; Uga, Shoji	Quality assessment	NOS	Low quality	Original/updated search
Examining ecosystem (dis-)services on liver fluke infection in rural Northeast Thailand	2023	Infectious Diseases of Poverty	12	1	Wang, Y.-C.; Law, A.; Namsanor, J.; Sithithaworn, P.	Quality assessment	NOS	Low quality	Original/updated search
Fecal bacterial contamination in natural water reservoirs as an indicator of seasonal infection by Opisthorchis viverrini in snail intermediate hosts	2012	Parasitology International	61	1	Kaewkes, W. and Kaewkes, S. and Tesana, S. and Laha, T. and Sripa, B.	Quality assessment	NOS	Low quality	Original/updated search
Field investigation of Bithynia funiculata, intermediate host of Opisthorchis viverrini in northern Thailand	2006	The Southeast Asian Journal of Tropical Medicine and Public Health	37	4	Ngern-klun, R. and Sukontason, K. L. and Tesana, S. and Sripakdee, D. and Irvine, K. N. and Sukontason, K.	Quality assessment	NOS	Low quality	Original/updated search
Fish sharing as a risk factor for Opisthorchis viverrini infection: evidence from two villages in north-eastern Thailand	2017	Infect Dis Poverty	6	1	Saenna, P. and Hurst, C. and Echaubard, P. and Wilcox, B. A. and Sripa, B.	Quality assessment	NOS	Low quality	Original/updated search
Fishborne Trematode Metacercariae in Luang Prabang, Khammouane, and Saravane Province, Lao PDR	2013	The Korean Journal of Parasitology	51	1	Rim, Han-Jong; Sohn, Woon-Mok; Yong, Tai-Soon; Eom, Keeseon S.; Chai, Jong-Yil; Min, Duk-Young; Lee, Soon-Hyung; Hoang, Eui-Hyug; Phommasack, Bounlay; Insisiengmay, Sithat	Quality assessment	NOS	Low quality	Original/updated search
Health literacy associated with raw cyprinoid fish consumption in Northeastern Thailand	2021	Medico-Legal Update	21	1	Prachaiboon, T; Banchobhattakit, P; Rattanapitoon, NK; Phimha, S	Quality assessment	NOS	Low quality	Original/updated search
Hight prevalent of Opisthorchis viverrini infection and coincident Haplorchis metacercariae in cyprinid fishes in upper northeastern region of Thailand	2024	Parasite epidemiology and control	25		Senasri, Naiyana; Chumnanka, Nattiya; Sriyasak, Patcharawalai; Suwanpakdee, Supannee; Kumla, Sugunya; Sreeputhorn, Kosit	Quality assessment	NOS	Low quality	Original/updated search
Infection Dynamics of Opisthorchis viverrini Metacercariae in Cyprinid Fishes from Two Endemic Areas in Thailand and Lao PDR	2020	Am J Trop Med Hyg	102	1	Namsanor, J. and Kiatsopit, N. and Laha, T. and Andrews, R. H. and Petney, T. N. and Sithithaworn, P.	Quality assessment	NOS	Low quality	Original/updated search
Influence of misconceptions and inappropriate eating behaviors on Opisthorchis viverrini infection among at-risk populations undergoing cholangiocarcinoma screening in Northeastern Thailand.	2023	Parasitology research	122	12	Sornpom, Jenwit; Suwannatrai, Apiporn T.; Suwannatrai, Kulwadee; Kelly, Matthew; Thinkhamrop, Kavin	Quality assessment	NOS	Low quality	Original/updated search
Intestinal Parasitic Infections and Environmental Water Contamination in a Rural Village of Northern Lao PDR	2017	Korean J Parasitol	55		Ribas, A., Jollivet, C., Morand, S., Morand, S., Thongmalayvong, B., Somphavong, S., Siew, C.C., Ting, P.J., Suputtamongkol, S., Saensombath, V., Sanguankiat, S., Tan, B.H., Paboriboune, P., Akkhavong, K. & Chaisiri, K.	Quality assessment	NOS	Low quality	Original/updated search
Knowledge, attitude and practice related to liver fluke infection in northeast Thailand	2007	World J Gastroenterol	13	12	Kaewpitoon, N.; Kaewpitoon, S. J.; Pengsaa, P.; Pilasri, C.	Quality assessment	NOS	Low quality	Original/updated search
Liver Fluke Prevention and Control in the Northeast of Thailand Through Action Research	2011	removing			removing	Quality assessment	NOS	Low quality	Original/updated search
Liver Fluke-Infected Cyprinoid Fish in Northeastern Thailand (2016-2017)	2020	The Southeast Asian Journal of Tropical Medicine and Public Health	51	1	Ratchadawan Aukkanimart, Thidarut Boonmars, Pranee Sriraj, Parichart Boueroy, Atchara Artchayasawat, Jiraporn Songsri, Panupan Sripan, Kanpicha Chomphumee, Panaratana Ratanasuwan, Porntip Laummaunwai, Sukhonthip Khueangchaingkhwang, Apiporn Suwanatri, Surasit Aunpromma, Chatanun Eamudomkarn, Narong Khuntikeo, Watcharin Loilome, Nisana Namwat and Puangrat Yongvanit	Quality assessment	NOS	Low quality	Original/updated search
Occurrence of some medically important flukes (Trematoda: Opisthorchiidae and Heterophyidae) in Nam Ngum water reservoir, Laos	1990	Southeast Asian J Trop Med Public Health	21	3	Ditrich O, Scholz, Giboda M	Quality assessment	NOS	Low quality	Original/updated search
Opisthorchis viverrini Metacercariae in Cyprinoid Fish from Three Rivers in Khammouane Province, Lao PDR	2009	The Journal of Tropical Medicine and Parasitology	32	1	Manivong, Khemphavanh; Komalamisra, Chalit; Waikagul, Jitra; Radomyos, Prayong	Quality assessment	NOS	Low quality	Original/updated search
Opisthorchis viverrini metacercarial infection in cyprinid fish in Nakhon Phanom Province, Northeastern Thailand	2021	Trop Biomed	38	2	Laoprom, N. and Prathummang, S. and Chuangchaiya, S. and Navanesan, S. and Munajat, M. B. and Suwannatrai, A. T. and Idris, Z. M.	Quality assessment	NOS	Low quality	Original/updated search
Potential risk of a liver fluke Opisthorchis viverrini infection brought by immigrants from prevalent areas: A case study in the low qualer Northern Thailand	2018	Acta Tropica	178		Pumidonming, W. and Katahira, H. and Igarashi, M. and Salman, D. and Abdelbaset, A. E. and Sangkaeo, K.	Quality assessment	NOS	Low quality	Original/updated search
Prevalence and Intensity of Opisthorchis viverrini Metacercarial Infection in Fish from Phnom Penh, Takeo, and Kandal Provinces, Cambodia	2021	Korean J Parasitol	59	5	Sohn, W. M. and Choi, S. H. and Jung, B. K. and Hong, S. and Ryoo, S. and Chang, T. and Lee, K. H. and Na, B. K. and Hong, S. J. and Khieu, V. and Chai, J. Y.	Quality assessment	NOS	Low quality	Original/updated search
Prevalence and Risk Factors of Opisthorchis viverrini Infection in Sakon Nakhon Province, Thailand.	2022	Tropical medicine and infectious disease	7	10	Perakanya, Pariyakorn; Ungcharoen, Ratchadaporn; Worrabannakorn, Sutthiporn; Ongarj, Passakorn; Artchayasawat, Atchara; Boonmars, Thidarut; Boueroy, Parichart	Quality assessment	NOS	Low quality	Original/updated search
Prevalence of intestinal helminths among inhabitants of Cambodia (2006-2011)	2014	The Korean Journal of Parasitology	52	6	Yong, T. S. and Chai, J. Y. and Sohn, W. M. and Eom, K. S. and Jeoung, H. G. and Hoang, E. H. and Yoon, C. H. and Jung, B. K. and Lee, S. H. and Sinuon, M. and Socheat, D.	Quality assessment	NOS	Low quality	Original/updated search
Prevalence of Opisthorchis viverrini-Like Fluke Infection in Ducks in Binh Dinh Province, Central Vietnam	2016	Korean J Parasitol	54	3	Dao, T. T. and Abatih, E. N. and Nguyen, T. T. and Tran, H. T. and Gabriel, S. and Smit, S. and Le, P. N. and Dorny, P.	Quality assessment	NOS	Low quality	Original/updated search
Raw-Fish-Eating Behavior and Fishborne Zoonotic Trematode Infection in People of Northern Vietnam	2011	Foodborne Pathogens and Disease	8	2	Phan, Van Thi; Ersbøll, Annette Kjær; Do, Dung Trung; Dalsgaard, Anders	Quality assessment	NOS	Low quality	Original/updated search
Repeated praziquantel treatment and Opisthorchis viverrini infection: a population-based cross-sectional study in northeast Thailand	2019	Infect Dis Poverty	8	1	Thinkhamrop, K. and Khuntikeo, N. and Sithithaworn, P. and Thinkhamrop, W. and Wangdi, K. and Kelly, M. J. and Suwannatrai, A. T. and Gray, D. J.	Quality assessment	NOS	Low quality	Original/updated search
Roaming behavior of the owned domestic cats (Felis catus) with possible roles in the transmission of Opisthorchis viverrini in the endemic area in Khon Kaen, Thailand.	2023	Acta Tropica	247		Sakamoto, Makoto; Upontain, Songkiad; Sota, Pornphutthachat; Mariner, Jeffrey; Tangkawattana, Prasarn; Tangkawattana, Sirikachorn	Quality assessment	NOS	Low quality	Original/updated search
Seasonal variation of Opisthorchis viverrini infection in cyprinoid fish in north-east Thailand: implications for parasite control and food safety	1997	Bull World Health Organ	75	2	Sithithaworn, P. and Pipitgool, V. and Srisawangwong, T. and Elkins, D. B. and Haswell-Elkins, M. R.	Quality assessment	NOS	Low quality	Original/updated search
Temporal Variations of Opisthorchis Viverrini and Other Trematode Infection Rates in Bithynia Siamensis Siamensis from O. Viverrini-Endemic Areas, Chachoengsao Province,Central Thailand	2021	The Southeast Asian journal of tropical medicine and public health	52	2	Chusongsang, Y. and Chusongsang, P. and Worakhunpiset, S. and Lv, Z. Y. and Limpanont, Y.	Quality assessment	NOS	Low quality	Original/updated search
The Carcinogenic Liver Fluke Opisthorchis viverrini among Rural Community People in Northeast Thailand: a Cross- Sectional Descriptive Study using Multistage Sampling Technique	2015	Asian Pac J Cancer Prev	13	4	Kaewpitoon, S. J. and Kaewpitoon, N. and Rujirakul, R. and Ueng-Arporn, N. and Matrakool, L. and Tongtawee, T.	Quality assessment	NOS	Low quality	Original/updated search
The impact of a decade long opisthorchiasis control program in northeastern Thailand	1997	The Southeast Asian Journal of Tropical Medicine and Public Health	28	3	Jongsuksuntigul, P.; Imsomboon, T.	Quality assessment	NOS	Low quality	Original/updated search
The role of domestic dogs in the transmission of zoonotic helminthes in a rural area of Mekong river basin	2017	Acta Parasitologica	62	2	Otake Sato, M. and Sato, M. and Yoonuan, T. and Pongvongsa, T. and Sanguankiat, S. and Kounnavong, S. and Maipanich, W. and Chigusa, Y. and Moji, K. and Waikagul, J.	Quality assessment	NOS	Low quality	Original/updated search
Very low prevalence of Opisthorchis viverrini s.l. cercariae in Bithynia siamensis siamensis snails from the canal network system in the Bangkok Metropolitan Region, Thailand	2021	Parasite	28	2	Rachprakhon, P. and Purivirojkul, W.	Quality assessment	NOS	Low quality	Original/updated search
Viable metacercariae of Opisthorchis viverrini in northeastern Thai cyprinid fish dishes--as part of a rational program for control of O. viverrini-associated cholangiocarcinoma	2013	Parasitology Research	112	3	Prasongwatana, Jiraporn; Laummaunwai, Porntip; Boonmars, Thidarut; Pinlaor, Somchai	Quality assessment	NOS	Low quality	Original/updated search
Effectiveness of Village Health Volunteer Parallel Program for Proactive Action to Reduce Risk Factors for Cholangiocarcinoma in Two High-Risk Countries in the Greater Mekong Subregion	2024	Nutr Cancer	74	5	Songserm, N.; Butprom, S.; Thongchai, C.; Ruksilp, M.; Charoenbut, P.; Woradet, S.; Souvanaa, T.; Buonhoseng, V.; Ali, A.	Quality assessment	ROB	High risk	Original/updated search
Efficacy and safety of mefloquine, artesunate, mefloquine–artesunate, tribendimidine, and praziquantel in patients with Opisthorchis viverrini: a randomised, exploratory, open-label, phase 2 trial	2011	The Lancet Infectious Diseases	11	2	Soukhathammavong, Phonepasong; Odermatt, Peter; Sayasone, Somphou; Vonghachack, Youthanavanh; Vounatsou, Penelope; Hatz, Christoph; Akkhavong, Kongsap; Keiser, Jennifer	Quality assessment	ROB	High risk	Original/updated search
Field trials in the control of Opisthorchis viverrini with an integrated programme in endemic areas of northeast Thailand	1993	Parasitology	106	3	Saowakontha, S. and Pipitgool, V. and Pariyanonda, S. and Tesana, S. and Rojsathaporn, K. and Intarakhao, C.	Quality assessment	ROB	High risk	Original/updated search
low efficacy of single-dose albendazole and mebendazole against hookworm and effect on concomitant helminth infection in Lao PDR	2012	PLoS Negl Trop Dis	6	1	Soukhathammavong, P. and Odermatt, P. and Sayasone, S. and Vonghachack, Y. and Vounatsou, P. and Hatz, C. and Akkhavong, K. and Keiser, J.	Quality assessment	ROB	High risk	Original/updated search
Public health interventions for preventing re-infection of Opisthorchis viverrini: application of the self-efficacy theory and group process in high-prevalent areas of Thailand	2021	Trop Med Int Health	26	8	Songserm, N. and Namwong, W. and Woradet, S. and Sripa, B. and Ali, A.	Quality assessment	ROB	High risk	Original/updated search
Treatment of Opisthorchis viverrini and intestinal fluke infections with Praziquantel	1998	Southeast Asian J Trop Med Public Health	29	2	Pungpak, S; Radomyos, B. E.; Schelp, F. P.; Jongsuksuntigul, P.; Bunnag, D.	Quality assessment	ROB	High risk	Original/updated search
Clinical 498 observation on 899 children infected with intestinal nematodes and treated 499 with tribendimidine enteric coated tablets	2007	Chinese J Parasitology	25		Xiao SH, Wu ZX, Zhang JH, Wang SQ, Wang SH, Qiu DC et al.	Abstract	N/A	Duplicate research	Reference list search
Detection of Opisthorchisviverrini in human stool specimens by PCR	2002	JClinMicrobio	40	10	Wongratanacheewin, S., Pumidonming, W., Sermswan, R. W., Pipitgool, V., & Maleewong, W	Abstract	N/A	Lab-based	Reference list search
Cholangiocarcinoma in patients with opisthorchiasis	1996	Br J Surg	83	8	Watanapa, P.	Abstract	N/A	Wrong outcome	Reference list search
Soil-transmitted helminthiasis in Laos: a community-wide cross sectional study of humans and dogs in a mass drug administration environment.	2012	The American Journal of Tropical Medicine and Hygiene	86	4	Conlan, J.V., Khamlome, B., Vongxay, K., Elliot, A., Pallant, L., Sripa, B., Blacksell, S.D., Fenwick, S. & Andrew Thompson, R.A.	Abstract	N/A	Wrong outcome	Reference list search
Endemicity of Opisthorchis viverrini Liver Flukes, Vietnam, 2011–2012	2014	Emerg Infect Dis	20	1	Dung TD, Waikagul J, Thanh BN, TV Dung, Nguyen DN, Murrell KD	Full-text	N/A	Insufficient detail	Reference list search
Epidemiology of food-borne trematodes and other parasite infections in a fishing community on the Nam Ngum reservoir, Lao PDR	2006	Southeast Asian J Trop Med Public Health	37		Sithithaworn P, Sukavat K, Vannachone B, Sophonphong K, Ben-Embarek P, Petney T, et al	Full-text	N/A	Insufficient detail	Reference list search
National survey of helminthiasis in Thailand	2014	Asian Biomedicine	8	6	Wongsaroj T, Nithikathkul C, Rojkitikul W, Nakai W, Royal L, Rammasut P	Full-text	N/A	Insufficient detail	Reference list search
Intestinal Helminthes in Tung Bon Village, Warinchamrap District, Ubonratchathani Province	2008	J Sci Technol Ubon Ratchatani Univ	12	1	Kaewpitoon S-J and Kaewpitoon N	Quality assessment	NOS	Low quality	Reference list search
APPLICATION OF HAZARD ANALYSIS CRITICAL CONTROL POINT (HACCP) AS A POSSIBLE CONTROL MEASURE FOR OPISTHORCHIS VIVERRINI INFECTION IN CULTURED CARP (PUNTIUS GONIONOTUS)	1997	Southeast Asian Journal of Tropical Medicine and Public Health	28	1	Khamboonruang C, Wongworapat K, Suwanrangsi, Hongpromyart M, Sukhawat K, Tonguthai K, Lima dos Santos, CAM	Quality assessment	NOS	Low quality	Reference list search
Opisthorchis viverrini metacercariae in cyprinoid fish from three river in Khammouane province, Lao PDR.	2009	J Trop Med Parasitol	32		Khemphavanh M, Chalit K, Jitra W, Prayong R	Quality assessment	NOS	Low quality	Reference list search
Animal reservoir hosts and fish-borne zoonotic trematode infections on fish farms, Vietnam	2009	Emerg Infect Dis	15		Lan-Anh NT, Phuong NT, Murrell KD, Johansen MV, Dalsgaard A, Thu LT, et al	Quality assessment	NOS	Low quality	Reference list search
Current status of human hookworm infections, ascariasis, trichuriasis, Schistosomiasis mekongi and other trematodiases in Lao People’s Democratic Republic	2014	Am J Trop Med Hyg	90		Laymanivong S, Hangvanthong B, Keokhamphavanh B, Phommasansak M, Phinmaland B, Sanpool O, et al	Quality assessment	NOS	Low quality	Reference list search
Prevalence and risks for fishborne zoonotic trematode infections in domestic animals in a highly endemic area of North Vietnam	2009	Acta Trop	112		Nguyen TL, Nguyen TP, Johansen MV, Murrell KD, Phan TV, Dalsgaard A	Quality assessment	NOS	Low quality	Reference list search
Reinfection of dogs with fish-borne zoonotic trematodes in northern Vietnam follow qualing a single treatment with praziquantel	2014	PLoS neglected tropical diseases	8	1	Nissen S, Nguyen LAT, Thamsborg SM, Dalsgaard A, Johansen MV	Quality assessment	NOS	Low quality	Reference list search
The prevalence of helminth infection in Ban Nanin, Laos	1991	Southeast Asian J Trop Med Public Health	22		Pholsena K, Sayaseng B, Hongvanthong B, Vanisaveth V	Quality assessment	NOS	Low quality	Reference list search
Risk factors for cholangiocarcinoma in Khon Kaen, Thailand: a nested case-control study	2009	J Cancer Prev	10		Poomphakwaen K, Promthet S, Kamsa-ard S, et al	Quality assessment	NOS	Low quality	Reference list search
Distribution and ecology of some important riverine fish species of the Mekong river basin	2004	MRC Technical Paper No. 10			Poulsen AF, Hortle KG, Valbo-Jorgensen J, et al	Quality assessment	NOS	Low quality	Reference list search
Prevalence of 448 intestinal parasite infections on a national scale among primary 449 schoolchildren in Laos	2003	Parasitol Res	91		Rim HJ, Chai JY, Min DY, Cho SY, Eom KS, Hong SJ	Quality assessment	NOS	Low quality	Reference list search
Health status of immigrant children and environmental survey of child daycare centers in Samut Sakhon province, Thailand	2016	Journal Immigrant Minority Health	18	1	Sagnuankiat, S., Wanichsuwan, M., Bhunnachet, E., Jungarat, N., Panraksa, K., Komalamisra, C., Maipanich, W., Yoonuan, T., Pubampen, S., Adisakwattana, P. & Watthanakulpanich, D.	Quality assessment	NOS	Low quality	Reference list search
Risk factors for cholangiocarcinoma inhigh-risk area ofThailand: role oflifestyle, diet and methylenetetrahydrofolate reductase polymorphisms	2011	Cancer Epidemiology			Songserm N, PromthetS, SithithawornP, Pientong C, Ekalaksananan T,Chopjitt P, etal	Quality assessment	NOS	Low quality	Reference list search
The effectiveness of health education program for liver fluke preventing behavior by using hand book and VCD in primary school students	2011	Soc Sci	6		Sota C, Sithithaworn P, Duangsong R, Three-Ost N	Quality assessment	NOS	Low quality	Reference list search
Effect of educational intervention based on the health belief model and self-efficacy in promoting preventive behaviors in a cholangiocarcinoma screening group	2019	J Cancer Edu	34		Srithongklang W, Panithanang B, Kompor P et al.	Quality assessment	NOS	Low quality	Reference list search
Local perceptions and practices in regard to opisthorchiasis in two villages in Lao PDR	2008	J Trop Med Public Health			Strandgaard H, Johansen MV, Aagaard-Hansen J,Petlueng P, Ornbjerg N.	Quality assessment	NOS	Low quality	Reference list search
Prevalence of intestinal parasites and associated risk factors for infection among rural communities of Chachoengsao Province, Thailand	2018	Korean J Parasitol	56		Suntaravitun P, Dokmaikaw A	Quality assessment	NOS	Low quality	Reference list search
Surveying factors related to children’s Opisthorchis viverrini infection to primary school children in rural Central-Southern Laos -influence of parent’s habit of eating raw fish on their children’s one	2008	J Health Hum Ecol	74		Tomokawa S, Kobayashi T, Kaneda E, Moji K, Nisaygnang B, Boupha B	Quality assessment	NOS	Low quality	Reference list search
Study on prevalence and intensity of intestinal helminthiasis and opisthorchiasis in Thailand	1992	J Trop Med Parasitol	15		Jongsuksantigul P. Chaeychomsri W, Techamontrikul P. Jeradit P, Suratanavit P	Retrieval	N/A	Not retrieved	Reference list search
